# Supplementary material for: Transcriptome analysis in oak uncovers a strong impact of endogenous rhythmic growth on the interaction with plant-parasitic nematodes
Source: BMC Genomics. 2016 Aug 12;17:627. doi: 10.1186/s12864-016-2992-8 (PMC4982138; doi:10.1186/s12864-016-2992-8)
Supplement: Additional file 1: — Title: Common differentially expressed contigs between treatments. Description: List of common differentially expressed contigs and the respective differential expression level (Log2 of FC) determined by edgeR with a threshold Benjamini-Hochberg adjusted P < 0.01 as cut-off following pairwise comparison of Control versus P. penetrans (Co-Pp) and Control versus the co-inoculation of P. penetrans with P. croceum (Co-PpPc) during root and shoot flush. (XLSX 12 kb) [file 12864_2016_2992_MOESM1_ESM.xlsx]

## Sheet: Sheet1
Common differentially expressed contigs between treatments. (xlsx 13kb)
		Co-Pp		Co-PpPc
Plant growth stage	Oak Contig	Log2FC	FDR	Log2FC	FDR	A. thaliana homologue	Sequence description
Root Flush	comp42048_c0_seq2	9.42201	4.75398e-17	8.03497	0.00941377	AT1G73650	Protein coding
Root Flush	comp42785_c0_seq3	8.6229	1.68206e-10	8.08094	4.94521e-05	AT1G12470	Zinc ion binding
Root Flush	comp42826_c0_seq11	6.878	0.00310805	6.83048	0.00316895	AT5G53130	Cyclic nucleotide gated channel 1
Root Flush	comp42973_c0_seq11	9.28952	0.00121982	9.05486	1.14906e-09	AT4G11670	Unknown protein
Root Flush	comp41054_c1_seq4	-10.5591	0.00024645	-10.5926	0.000158421	AT1G23800	Aldehyde dehydrogenase 2B
Root Flush	comp43164_c0_seq1	-7.33826	0.000211156	-7.37418	0.000459743	AT4G23140	Cysteine-rich RLK (receptor-like protein kinase) 6
Root Flush	comp41785_c0_seq1	-8.68042	4.29964e-06	-5.61281	0.000754607	AT5G49555	FAD/NAD(P)-binding oxidoreductase family protein
Root Flush	comp35200_c1_seq16	-9.62348	0.00490664	-9.6558	0.00226021	AT4G24740	FUS3-complementing gene 2
Root Flush	comp28432_c0_seq1	-0.80651	0.00499699	-0.98124	0.00607953	AT1G66240	Homolog of anti-oxidant 1 (ATX1)
Root Flush	comp39412_c0_seq2	-4.79555	0.009898	-7.47581	0.000773953	AT1G09020	Homolog of yeast sucrose nonfermenting 4
Root Flush	comp43335_c0_seq3	-7.1596	0.000751797	-7.19535	0.0012132	AT1G53390	P-loop containing nucleoside triphosphate hydrolases superfamily protein
Root Flush	comp37572_c0_seq3	-7.53126	0.000376331	-7.56569	0.00061786	AT4G38570	Probable CDP-diacylglycerol-inositol 3-phosphatidyltransferase 2
Root Flush	comp43391_c0_seq3	-7.54679	4.86541e-05	-7.58281	0.000190963	AT3G14350	Strubbelig-receptor family 7 (SRF7)
Shoot Flush	comp32587_c0_seq6	9.01327	0.000493405	8.19652	0.00433947	AT1G08490	Chloroplastic NifS-like cysteine desulfurase protein
Shoot Flush	comp43757_c1_seq22	9.51109	0.00176621	9.4482	1.94826e-06	AT5G53130	Cyclic nucleotide gated channel 1 family
Shoot Flush	comp35200_c1_seq22	10.0968	0.00468699	-9.11244	0.000226416	AT4G24740	FUS3-complementing gene 2
Shoot Flush	comp40368_c0_seq1	4.39829	7.82403e-09	-2.62866	0.000868725	AT5G24470	Pseudo-response regulator 5
Shoot Flush	comp23659_c0_seq1	-5.72083	0.00200755	-3.80771	0.00136402	AT4G26260	Myo-inositol oxygenase 4
Shoot Flush	comp41222_c1_seq8	3.75192	0.000514436	-4.96346	0.00887156	AT1G75750	GA-responsive GAST1 protein
Shoot Flush	comp42282_c4_seq1	-9.11066	0.0078583	-9.11915	0.000651832	AT1G18580	Galacturonosyltransferase 11
Shoot Flush	comp39324_c1_seq2	-2.60209	0.0053989	-2.24711	0.000387859	AT5G48100	Laccase-like polyphenol oxidases
Shoot Flush	comp43635_c0_seq1	-10.7218	2.30456e-06	-4.49503	0.00696652	AT5G18840	Major facilitator superfamily protein
Shoot Flush	comp40368_c0_seq1	4.39829	7.82403e-09	-2.62866	0.000868725	AT5G24470	Pseudo-response regulator 5
Shoot Flush	comp35408_c0_seq3	-8.26128	0.00529137	-8.26986	0.00018523	ATCG01130	Translocon at the inner envelope membrane of chloroplasts 214
Shoot Flush	comp42470_c1_seq6	-8.50763	0.00689591	-8.51667	0.000387859	AT5G40390	Raffinose synthase 5
Description: List of common differentially expressed contigs and the respective differential expression level (Log2 of FC) determined by edgeR with a threshold Benjamini-Hochberg adjusted P < 0.01 as cut-off following pairwise comparison of Control versus P. penetrans (Co-Pp) and Control versus the co-inoculation of P. penetrans with P. croceum (Co-PpPc) during root and shoot flush.
