# Supplementary material for: Transcriptome analysis in oak uncovers a strong impact of endogenous rhythmic growth on the interaction with plant-parasitic nematodes
Source: BMC Genomics. 2016 Aug 12;17:627. doi: 10.1186/s12864-016-2992-8 (PMC4982138; doi:10.1186/s12864-016-2992-8)
Supplement: Additional file 2: — Title: Differentially expressed contigs associated with the enriched GO terms presented in Figs. 2, 3, 4 and 5. Description: List of DECs associated with enriched GO terms, the respective gene description and the significant differential expression (Log2 of FC) determined by edgeR with a threshold Benjamini-Hochberg adjusted P < 0.01 as cut-off indicated by FDR. Control versus P. penetrans treatment during root flush (RF Co-Pp), Control versus P. penetrans treatment during shoot flush (SF Co-Pp), Control versus co-inoculation of P. penetrans and P. croceum treatment during root flush (RF Co-PpPc), Control versus co-inoculation of P. penetrans and P. croceum during shoot flush (SF Co-PpPc). (XLSX 79 kb) [file 12864_2016_2992_MOESM2_ESM.xlsx]

## Sheet: Contigs
Title: Differentially expressed contigs associated with the enriched GO terms presented in Fig. 2-5.
Description: List of DECs associated with enriched GO terms, the respective gene description and the significant differential expression (Log2 of FC) determined by edgeR with a threshold Benjamini-Hochberg adjusted P < 0.01 as cut-off indicated by FDR. Control versus P. penetrans treatment during root flush (RF Co-Pp), Control versus P. penetrans treatment during shoot flush (SF Co-Pp), Control v…
Treatment	Oak Contig	A. thaliana homologue	Description	Log2FC	FDR
RF Co-Pp	comp39485_c0_seq7	AT2G02500	2-C-methyl-D-erythritol 4-phosphate cytidyltransferase	7.3	0.00311325
RF Co-Pp	comp42966_c0_seq12	AT1G70610	ABC transporter B family member	7	0.00107677
RF Co-Pp	comp41458_c3_seq4	AT1G13280	Allene oxide cyclase 4	4.5	0.00221087
RF Co-Pp	comp42824_c1_seq12	AT3G26690	ATNUDX13	7.3	0.00201527
RF Co-Pp	comp42826_c0_seq11	AT5G53130	Cyclic nucleotide gated channel 1	6.9	0.00310805
RF Co-Pp	comp42344_c7_seq3	AT1G08500	Early nodulin-like protein 18	8.8	0.00594645
RF Co-Pp	comp43108_c0_seq12	AT3G26618	Eukaryotic release factor 1-3	4.1	0.00768826
RF Co-Pp	comp35674_c0_seq6	AT5G57330	Galactose mutarotase-like superfamily protein	4.1	0.00146014
RF Co-Pp	comp42984_c2_seq1	AT1G78380	Glutathione S-transferase 8	7.3	0.000779732
RF Co-Pp	comp36899_c1_seq3	AT3G09270	Glutathione S-transferase TAU 8	3.3	0.000117173
RF Co-Pp	comp40202_c0_seq5	AT1G17820	Integral membrane protein conserved region (DUF2404)	4.3	4.14226e-27
RF Co-Pp	comp39615_c0_seq1	AT5G09360	Laccase 14	1.3	4.29964e-06
RF Co-Pp	comp39615_c1_seq2	AT5G48100	Laccase-like 15	1.3	1.31285e-08
RF Co-Pp	comp39773_c5_seq6	AT5G48100	Laccase-like 15	1.1	0.00499699
RF Co-Pp	comp37360_c0_seq2	AT1G78930	Mitochondrial transcription termination factor family protein	7	0.00311325
RF Co-Pp	comp37360_c0_seq4	AT1G78930	Mitochondrial transcription termination factor family protein	6.9	0.00686876
RF Co-Pp	comp42048_c0_seq2	AT1G73650	Oxidoreductase protein	9.4	4.75398e-17
RF Co-Pp	comp42289_c1_seq5	AT4G02860	Phenazine biosynthesis PhzC/PhzF protein	7.1	0.0011865
RF Co-Pp	comp40433_c6_seq1	AT3G53870	Ribosomal protein S3 family protein	7	1.5425e-10
RF Co-Pp	comp38053_c0_seq1	AT2G43810	Small nuclear ribonucleoprotein family protein	9.5	0.0029325
RF Co-Pp	comp42105_c0_seq3	AT1G08480	Succinate dehydrogenase 6	3.8	0.00776537
RF Co-Pp	comp19606_c0_seq1	AT2G28190	Superoxide dismutase 2	0.8	0.00984394
RF Co-Pp	comp42785_c0_seq16	AT1G12470	Zinc ion binding protein	10	2.37198e-17
RF Co-Pp	comp42785_c0_seq3	AT1G12470	Zinc ion binding protein	8.6	1.68206e-10
RF Co-Pp	comp40806_c0_seq1	AT1G76170	2-thiocytidine tRNA biosynthesis protein	-8.7	0.0045393
RF Co-Pp	comp40124_c1_seq21	AT2G17700	ACT-like protein tyrosine kinase family protein	-7.1	0.000728093
RF Co-Pp	comp42141_c5_seq15	AT3G18440	Aluminum-activated malate transporter 9-like	-8.3	9.12e-07
RF Co-Pp	comp42824_c1_seq1	AT3G26690	ATNUDX13	-7.1	0.00201527
RF Co-Pp	comp37803_c1_seq2	AT4G36690	ATU2AF65A	-8.8	0.00400036
RF Co-Pp	comp43164_c0_seq1	AT4G23140	Cysteine-rich RLK	-7.3	0.000211156
RF Co-Pp	comp40413_c0_seq5	AT5G04895	DEA(D/H)-box RNA helicase family protein	-5.4	0.000130099
RF Co-Pp	comp42527_c1_seq4	AT5G20320	Dicer-like protein 4, ATDCL4, RNase III-like	-6.9	0.00668666
RF Co-Pp	comp35150_c0_seq1	AT4G14690	Early light-induced protein	-0.7	0.00221087
RF Co-Pp	comp41785_c0_seq1	AT5G49555	FAD/NAD(P)-binding oxidoreductase family protein	-8.7	4.29964e-06
RF Co-Pp	comp30585_c0_seq4	AT5G56030	Heat shock protein 90.2	-1	2.99276e-05
RF Co-Pp	comp28432_c0_seq1	AT1G66240	Homolog of anti-oxidant 1	-0.8	0.00499699
RF Co-Pp	comp40754_c1_seq6	AT4G08170	Inositol 1,3,4-trisphosphate 5/6-kinase family protein	-7.3	0.00387981
RF Co-Pp	comp40202_c0_seq2	AT1G17820	Integral membrane protein conserved region (DUF2404)	-10.2	4.14226e-27
RF Co-Pp	comp39324_c1_seq1	AT5G48100	Laccase-like 15	-7.2	0.000751797
RF Co-Pp	comp35200_c1_seq16	AT4G24740	LAMMER-type protein kinase	-9.6	0.00490664
RF Co-Pp	comp43359_c1_seq10	AT5G07150	Leucine-rich repeat protein kinase family protein	-8.8	9.15449e-11
RF Co-Pp	comp42687_c0_seq5	AT1G08660	Male gametophyte defective 2	-7.5	0.0001629
RF Co-Pp	comp42239_c0_seq4	AT4G21580	NADPH quinone oxidoreductase	-5.1	2.87981e-05
RF Co-Pp	comp43007_c0_seq16	AT2G01460	P-loop containing nucleoside triphosphate hydrolases superfamily protein	-2.1	0.00311325
RF Co-Pp	comp37572_c0_seq3	AT4G38570	probable CDP-diacylglycerol - inositol 3 phosphatidyltransferase 2	-7.5	0.000376331
RF Co-Pp	comp36158_c0_seq2	AT5G64930	Regulator of expression of pathogenesis-related (PR) genes	-7.3	0.000283374
RF Co-Pp	comp43807_c0_seq2	AT5G04050	RNA-directed DNA polymerase	-6.8	0.0044745
RF Co-Pp	comp43184_c0_seq22	AT2G36810	Shoot Gravitropism 6	-8.2	8.73325e-08
RF Co-Pp	comp43184_c0_seq54	AT2G36810	Shoot Gravitropism 6	-8	1.81488e-05
RF Co-Pp	comp43391_c0_seq3	AT3G14350	Strubbelig-receptor family 7	-7.5	4.86541e-05
RF Co-Pp	comp39412_c0_seq2	AT1G09020	Sucrose nonfermenting 4	-4.8	0.009898
SF Co-Pp	comp37893_c0_seq1	AT4G14920	Acyl-CoA N-acyltransferase	8.7	0.00754991
SF Co-Pp	comp23372_c0_seq1	AT3G62550	Adenine nucleotide alpha hydrolases-like superfamily protein	5	5.40764e-08
SF Co-Pp	comp29092_c0_seq1	AT4G02340	Alpha/beta-Hydrolases superfamily protein	2.7	0.00137766
SF Co-Pp	comp29269_c0_seq1	AT4G14390	Ankyrin repeat family protein	4.8	0.00566105
SF Co-Pp	comp36374_c0_seq1	AT2G21590	APL4	3.1	6.28926e-05
SF Co-Pp	comp34986_c1_seq2	AT3G09640	Ascorbate peroxidase 2	3.2	0.00361685
SF Co-Pp	comp42824_c1_seq15	AT3G26690	AtNUDT13	9.6	0.000946586
SF Co-Pp	comp43384_c0_seq2	AT1G17840	ATP-binding cassete G11	2.3	0.0074508
SF Co-Pp	comp43049_c1_seq1	AT1G15520	ATP-binding cassete G40	4.3	0.000659239
SF Co-Pp	comp29407_c0_seq1	AT1G61720	BANYULS	4.8	0.00117482
SF Co-Pp	comp43151_c1_seq2	AT1G02850	Beta glucosidase 11	2.6	0.00323217
SF Co-Pp	comp28370_c0_seq1	AT4G17090	Beta-amylase 3	2.6	0.000947683
SF Co-Pp	comp42997_c0_seq1	AT5G54160	Caffeate O-methyltransferase 1	8.8	0.00164261
SF Co-Pp	comp28824_c0_seq1	AT4G13440	Calcium-binding EF-hand family protein	10.7	1.63704e-07
SF Co-Pp	comp28824_c0_seq2	AT4G13440	Calcium-binding EF-hand family protein	5.4	0.000290041
SF Co-Pp	comp32862_c0_seq1	AT3G63520	Carotenoid cleavage dioxygenase 1	2.7	0.00747308
SF Co-Pp	comp35992_c0_seq3	AT3G23340	Casein kinase I-like 10	8.4	0.00704714
SF Co-Pp	comp32087_c0_seq3	AT4G35090	Catalase 2	12.8	1.28958e-05
SF Co-Pp	comp43498_c1_seq2	AT4G23990	Cellulose synthase like G3	3.9	9.94e-07
SF Co-Pp	comp28453_c0_seq1	AT3G55120	Chalcone flavanone isomerase	2.6	0.00159409
SF Co-Pp	comp33862_c0_seq1	AT5G13930	Chalcone synthase	2.6	0.00695578
SF Co-Pp	comp33862_c1_seq1	AT5G13930	Chalcone synthase	3	0.000118963
SF Co-Pp	comp35980_c0_seq1	AT5G13930	Chalcone synthase	4.5	4.81491e-08
SF Co-Pp	comp37620_c0_seq1	AT1G56300	Chaperone DnaJ-domain superfamily protein	3.7	1.09339e-05
SF Co-Pp	comp41640_c0_seq1	AT5G24090	Chitinase A response to wounding	3.4	1.06135e-05
SF Co-Pp	comp39593_c0_seq2	AT3G54420	Chitinase clase IV	4.2	0.0096989
SF Co-Pp	comp40096_c0_seq1	AT3G54420	Chitinase clase IV	3.9	0.00310568
SF Co-Pp	comp32587_c0_seq6	AT1G08490	Chloroplastic NifS-like protein	9	0.000493405
SF Co-Pp	comp31409_c0_seq1	AT5G42900	Cold regulated protein 27	4	0.00529137
SF Co-Pp	comp33231_c0_seq1	AT5G42900	Cold regulated protein 27	4	8.32063e-05
SF Co-Pp	comp41034_c0_seq1	AT2G45510	Cytochrome P450	4.1	0.0015452
SF Co-Pp	comp42388_c0_seq1	AT4G37370	Cytochrome P450	2.4	0.00585498
SF Co-Pp	comp29290_c1_seq1	AT3G26320	Cytochrome P450	8.5	1.13917e-07
SF Co-Pp	comp29785_c0_seq1	AT3G26300	Cytochrome P450	5.4	2.21249e-07
SF Co-Pp	comp41351_c1_seq23	AT4G12300	Cytochrome P450	9.4	0.000130822
SF Co-Pp	comp43218_c0_seq10	AT4G15360	cytochrome p450	4.2	0.000143881
SF Co-Pp	comp40876_c0_seq2	AT2G45550	Cytochrome P450	3.8	0.00216901
SF Co-Pp	comp42884_c2_seq3	AT4G31950	Cytochrome P450	3.8	0.00207786
SF Co-Pp	comp42792_c1_seq3	AT2G45560	cytochrome p450	10.1	0.000179951
SF Co-Pp	comp43160_c0_seq6	AT1G33730	Cytochrome p450 member of CYP76C	4	6.03006e-06
SF Co-Pp	comp19945_c0_seq1	AT1G26340	Cytochrome B5 isoform A	5	3.23339e-05
SF Co-Pp	comp32061_c0_seq1	AT5G07990	Cytochrome P450 75B1	3.1	0.000997991
SF Co-Pp	comp30529_c2_seq1	AT5G07990	Cytochrome P450 75B1	5.2	1.75427e-06
SF Co-Pp	comp39252_c0_seq4	AT1G80380	D-glycerate 3-kinase	11.4	0.00648713
SF Co-Pp	comp33847_c0_seq1	AT5G42800	Dihydroflavonol 4-reductase	4.1	1.58614e-05
SF Co-Pp	comp35176_c0_seq1	AT1G64160	Dirigen ptotein 5	3.7	0.00381635
SF Co-Pp	comp43588_c1_seq4	AT1G02260	Divalent ion symporter	3.6	9.93371e-05
SF Co-Pp	comp43588_c1_seq5	AT1G02260	Divalent ion symporter	4.6	0.000141081
SF Co-Pp	comp38823_c0_seq1	AT4G10490	DMR6-like oxygenase 2	2.7	0.000659239
SF Co-Pp	comp30407_c0_seq1	AT5G23240	DNAJ heat shock N-terminal domain-containing protein	6.4	5.16757e-06
SF Co-Pp	comp39935_c0_seq1	AT5G23240	DNAJ heat shock N-terminal domain-containing protein	4.1	2.688e-06
SF Co-Pp	comp42344_c7_seq3	AT1G08500	Early nodulin-like protein 18	9	0.00295336
SF Co-Pp	comp34752_c0_seq1	AT5G66460	Endo-beta-mannase 7	9.2	0.00028168
SF Co-Pp	comp40830_c0_seq5	AT1G11190	Endonuclease 1 precursor	8.5	0.00321897
SF Co-Pp	comp32408_c1_seq2	AT5G11190	ERF (ethylene response factor) subfamily B-6 of ERF/AP2 transcription factor family	3.9	0.000290041
SF Co-Pp	comp43041_c0_seq46	AT3G51550	Feronia	7.4	1.81e-07
SF Co-Pp	comp41940_c0_seq1	AT5G23980	Ferric reduction oxidase 4	4.4	1.62255e-07
SF Co-Pp	comp41940_c0_seq4	AT5G23980	Ferric reduction oxidase 4	4.8	3.42965e-08
SF Co-Pp	comp41940_c0_seq9	AT5G23990	Ferric reduction oxidase 5	2.7	0.00788598
SF Co-Pp	comp36336_c0_seq4	AT2G30390	Ferrochelatase 2	9.9	0.00143081
SF Co-Pp	comp32069_c0_seq1	AT3G51240	Flavanone 3-hydroxylase	3.7	2.82688e-05
SF Co-Pp	comp39371_c1_seq1	AT4G24740	FUS3-complementing gene 2	9.1	0.000356706
SF Co-Pp	comp39371_c1_seq2	AT4G24740	FUS3-complementing gene 2	10.1	2.86036e-06
SF Co-Pp	comp39151_c0_seq1	AT1G60470	Galactinol synthase 4	2.9	0.00186131
SF Co-Pp	comp37566_c0_seq2	AT3G07720	Galactose oxidase/kelch repeat superfamily protein	3.2	0.000285149
SF Co-Pp	comp41222_c1_seq3	AT1G75750	GAST1 protein homolog 1	4.5	4.23524e-05
SF Co-Pp	comp41222_c1_seq8	AT1G75750	GAST1 protein homolog 1	3.8	0.000514436
SF Co-Pp	comp38931_c0_seq1	AT1G70820	Glucose phosphomutase	3.3	0.000100529
SF Co-Pp	comp28813_c0_seq1	AT5G54800	Glucose-6-phosphate phosphate translocator chloroplast	4.9	1.13917e-07
SF Co-Pp	comp28813_c1_seq1	AT1G61800	Glucose-6-phosphate phosphate translocator chloroplastic-like	5.2	2.57195e-07
SF Co-Pp	comp43246_c0_seq2	AT5G62680	Glucosinolate transporter-2	5	0.00817251
SF Co-Pp	comp43258_c0_seq3	AT5G07440	Glutamate dehydrogenase 2	2.9	0.00529395
SF Co-Pp	comp30132_c0_seq1	AT5G40370	Glutaredoxin family protein	2.1	0.00766867
SF Co-Pp	comp40819_c0_seq1	AT1G32860	Glycosyl hydrolase superfamily protein	3.7	1.78079e-05
SF Co-Pp	comp31280_c0_seq1	AT1G15460	HCO3- transporter family	3.6	1.06135e-05
SF Co-Pp	comp19885_c0_seq1	AT1G71050	Heavy metal transport/detoxification superfamily protein	4.1	0.00465958
SF Co-Pp	comp41653_c0_seq2	AT1G16720	High chlorophyll fluorescence phenotype 173 protein	11	0.00892967
SF Co-Pp	comp22975_c0_seq1	AT1G75280	Isoflavone reductase	3.7	0.000940902
SF Co-Pp	comp42367_c1_seq1	AT5G09360	Laccase 14	8.8	0.00595549
SF Co-Pp	comp43279_c0_seq2	AT3G47570	Leucine-rich repeat protein kinase family protein	5.5	0.000182882
SF Co-Pp	comp43363_c0_seq14	AT3G47570	Leucine-rich repeat protein kinase family protein	4.9	0.000327802
SF Co-Pp	comp43279_c0_seq4	AT5G63930	Leucine-rich repeat protein kinase family protein	6.7	0.000295452
SF Co-Pp	comp43363_c0_seq6	AT3G47570	Leucine-rich repeat protein kinase family protein	10	3.94886e-06
SF Co-Pp	comp43799_c1_seq1	AT5G37450	Leucine-rich repeat protein kinase family protein	6.4	0.00476654
SF Co-Pp	comp43799_c1_seq2	AT1G79620	Leucine-rich repeat protein kinase family protein	4.1	0.00513427
SF Co-Pp	comp42715_c0_seq2	AT5G49760	Leucine-rich repeat protein kinase family protein	3.4	0.00114907
SF Co-Pp	comp40475_c2_seq5	AT1G51890	Leucine-rich repeat protein kinase family protein brassinosteroid insensitive 1-associated receptor kinase 1	6.7	6.4388e-07
SF Co-Pp	comp43450_c0_seq4	AT5G20480	EF-TU RECEPTOR leucine-rich repeat receptor kinase (LRR-RLK)	4.8	0.000686656
SF Co-Pp	comp21202_c0_seq1	AT4G22880	Leucoanthocyanidin dioxygenase	2.9	0.000940902
SF Co-Pp	comp31367_c0_seq1	AT3G45140	Lipoxygenase 2	4.5	0.000817908
SF Co-Pp	comp43537_c1_seq1	AT2G37710	L-type lectin receptor kinase IV.1	9.4	9.01876e-05
SF Co-Pp	comp43592_c5_seq21	AT3G14840	LYSM RLK1-interacting kinase 1	11.8	2.21677e-13
SF Co-Pp	comp43041_c0_seq45	AT5G38990	Malectin/receptor-like protein kinase family protein	10.4	2.0948e-05
SF Co-Pp	comp33238_c1_seq1	AT3G23550	MATE efflux family protein	8.6	0.00278546
SF Co-Pp	comp33238_c0_seq1	AT3G23550	MATE efflux family protein	5.9	0.00202092
SF Co-Pp	comp36911_c0_seq8	AT3G59030	Multi antimicrobial extrusion protein	3.1	0.00333324
SF Co-Pp	comp31746_c0_seq1	AT4G26260	Myo-inositol oxygenase 4	5.6	5.88583e-06
SF Co-Pp	comp29401_c0_seq3	AT4G30470	NAD(P)-binding Rossmann-fold superfamily protein	5.3	0.00871505
SF Co-Pp	comp27777_c0_seq1	AT4G30470	NAD(P)-binding Rossmann-fold superfamily protein	2.6	0.000639819
SF Co-Pp	comp36569_c0_seq1	AT2G23910	NAD(P)-binding Rossmann-fold superfamily protein	2.5	0.00252953
SF Co-Pp	comp43035_c1_seq9	AT5G40230	Nodulin MtN21-like transporter family protein	6.8	0.00237944
SF Co-Pp	comp23022_c0_seq1	AT5G49920	Octicosapeptide/Phox/Bem1p family protein	4.9	0.000174393
SF Co-Pp	comp25907_c0_seq1	AT5G19640	Oligopeptide transporter	5.1	5.61183e-05
SF Co-Pp	comp26212_c0_seq1	AT5G19640	Oligopeptide transporter	5.2	9.24525e-08
SF Co-Pp	comp37162_c0_seq1	AT4G24120	Oligopeptide transporter OPT superfamily	3.9	1.02764e-06
SF Co-Pp	comp30083_c0_seq1	AT2G28900	Outer plastid envelope protein 16-1	2.3	0.00321897
SF Co-Pp	comp36941_c0_seq3	AT3G13490	Ovule abortion 5	9.4	0.00179894
SF Co-Pp	comp42048_c0_seq2	AT1G73650	Oxidoreductase	9.7	0.00121672
SF Co-Pp	comp41932_c0_seq25	AT3G54010	Pasticcion 1 Immunophilin-like protein	8.2	0.00566105
SF Co-Pp	comp36076_c0_seq1	AT1G75040	Pathogenesis-related gene 55	5.8	7.31762e-07
SF Co-Pp	comp27895_c0_seq1	AT1G19320	Pathogenesis-related thaumatin superfamily protein	3.4	0.00151822
SF Co-Pp	comp38932_c0_seq4	AT3G27110	Peptidase family M48 family protein	3.8	0.000182882
SF Co-Pp	comp37423_c0_seq1	AT5G05340	Peroxidase 52	5.6	0.00575145
SF Co-Pp	comp47295_c0_seq1	AT5G05340	Peroxidase 52	5.2	0.000284798
SF Co-Pp	comp34079_c1_seq5	AT1G52870	Peroxisomal membrane 22 kDa (Mpv17/PMP22) family protein	12.4	0.00315193
SF Co-Pp	comp29516_c0_seq1	AT4G39230	Phenylcoumaran benzylic ether reductase protein	3.2	0.00683625
SF Co-Pp	comp41224_c0_seq1	AT1G26270	Phosphatidylinositol 3- and 4-kinase family protein	11.6	1.34035e-12
SF Co-Pp	comp42180_c2_seq6	AT4G35790	Phospholipase D delta	10.5	0.00422005
SF Co-Pp	comp37044_c2_seq2	AT5G17230	Phytoene synthase	12	0.00402908
SF Co-Pp	comp36765_c0_seq1	AT5G04960	Plant invertase/pectin methylesterase inhibitor superfamily	9.7	8.19227e-05
SF Co-Pp	comp36765_c0_seq2	AT5G04960	Plant invertase/pectin methylesterase inhibitor superfamily	4.3	0.000182882
SF Co-Pp	comp40366_c1_seq1	AT4G30380	Plant Natriuretic Peptide	4.1	0.00353022
SF Co-Pp	comp33257_c0_seq1	AT4G22260	Plastid terminal oxidase	3.4	3.58919e-05
SF Co-Pp	comp38500_c0_seq2	AT1G32440	Plastidial pyruvate kinase 3	3	0.0008689
SF Co-Pp	comp40991_c0_seq1	AT5G02070	Protein kinase family protein	3.9	0.00170233
SF Co-Pp	comp43740_c1_seq10	At1G67000	Protein kinase superfamily protein	5.3	0.00143573
SF Co-Pp	comp43740_c1_seq9	At1G67000	Protein kinase superfamily protein	7.1	0.000403847
SF Co-Pp	comp39669_c0_seq2	AT5G25460	Protein of unknown function	9.4	0.000841099
SF Co-Pp	comp42192_c0_seq1	AT3G52780	Purple acid phosphatase 20	2.8	0.00267188
SF Co-Pp	comp33584_c0_seq1	AT4G36350	Purple acid phosphatase 25	4.7	9.53669e-05
SF Co-Pp	comp21441_c0_seq1	AT1G52940	Purple acid phosphatase 5	4.2	0.00725535
SF Co-Pp	comp43057_c0_seq5	AT3G06540	RAB escort protein	8.9	0.00103596
SF Co-Pp	comp32551_c2_seq2	AT1G07390	Receptor like protein 1	6.2	0.000550042
SF Co-Pp	comp37147_c0_seq2	AT1G74180	Receptor like protein 14	10.5	1.70661e-07
SF Co-Pp	comp40766_c1_seq1	AT1G74190	Receptor like protein 15	6.3	0.0066628
SF Co-Pp	comp40766_c2_seq1	AT1G58190	Receptor like protein 9	5	0.00019799
SF Co-Pp	comp30877_c0_seq1	AT1G58190	Receptor like protein 9	5.7	1.4345e-09
SF Co-Pp	comp38502_c0_seq3	AT5G60670	Ribosomal protein L11 family protein	10.7	1.30437e-06
SF Co-Pp	comp41758_c0_seq1	AT1G18980	RmlC-like cupins superfamily protein	4.5	0.0016621
SF Co-Pp	comp42301_c1_seq2	AT3G05950	RmlC-like cupins superfamily protein	7.1	1.06135e-05
SF Co-Pp	comp37819_c1_seq1	AT3G04240	Secret agent O-linked C transferase like protein	4.5	0.00183203
SF Co-Pp	comp37819_c1_seq3	AT3G04240	Secret agent O-linked C transferase like protein	5	0.000266273
SF Co-Pp	comp40771_c0_seq1	AT2G21940	Shikimate kinase	3.4	0.00209507
SF Co-Pp	comp31754_c0_seq3	AT2G45130	SPX domain gene 3	2.2	0.00495866
SF Co-Pp	comp38954_c0_seq1	AT3G52180	Starch excess 4	2.8	0.0015579
SF Co-Pp	comp43728_c1_seq19	AT5G51750	Subtilase 1.3	8	3.858e-05
SF Co-Pp	comp42889_c0_seq2	AT4G10520	Subtilase family protein	8.6	0.00292644
SF Co-Pp	comp43737_c0_seq5	AT4G16730	Terpene synthase 2	11.7	3.50059e-09
SF Co-Pp	comp40686_c1_seq3	AT5G23960	Terpene synthase 21	8.3	0.00701846
SF Co-Pp	comp40686_c1_seq1	AT5G23960	Terpene synthase 21	5.5	0.00138269
SF Co-Pp	comp43737_c0_seq2	AT3G25830	Terpene synthase like sequence 1;8 cineole	5.1	0.000324385
SF Co-Pp	comp36742_c0_seq3	AT2G02180	Tobamovirus multiplication protein 3	8	0.00929388
SF Co-Pp	comp34184_c0_seq3		Tyrosine-specific transport	8.6	0.00234835
SF Co-Pp	comp43086_c1_seq1	AT1G22360	UDP-glucosyl transferase 85A2	2.4	0.0056652
SF Co-Pp	comp41924_c8_seq1	AT2G22590	UDP-Glycosyltransferase superfamily protein	2.8	0.00273963
SF Co-Pp	comp43749_c0_seq11	AT4G24220	Vein patterning 1	5	0.000182927
SF Co-Pp	comp39171_c1_seq1	AT4G23800	3X high mobility group-box 2	-5	1.37747e-05
SF Co-Pp	comp39488_c0_seq1	AT1G30100	9-cis-epoxycarotenoid dioxygenase	-3.1	0.000593333
SF Co-Pp	comp38722_c0_seq3	AT2G13610	ABC-2 type transporter family protein	-3.6	0.0094552
SF Co-Pp	comp38722_c0_seq2	AT2G13610	ABC-2 type transporter family protein	-3.5	0.0044198
SF Co-Pp	comp37412_c0_seq1	AT4G25150	Acid phosphatase	-5.2	9.53669e-05
SF Co-Pp	comp36812_c1_seq1	AT3G27000	Actin related protein 2	-8.8	0.00117187
SF Co-Pp	comp32549_c0_seq1	AT3G05470	Actin-binding FH2 (formin homology 2) family protein	-5	0.00491399
SF Co-Pp	comp43711_c0_seq38	AT4G20070	Allantoate amidohydrolase	-9	0.00123099
SF Co-Pp	comp23544_c1_seq1	AT4G24140	Alpha beta fold family protein	-3.8	0.00101384
SF Co-Pp	comp34386_c0_seq1	AT2G28100	Alpha-L-fucosidase 1	-4	0.00192704
SF Co-Pp	comp43176_c0_seq1	AT1G68560	Alpha-xylosidase 1	-2.9	0.000327802
SF Co-Pp	comp39258_c0_seq3	AT4G27450	Aluminium induced protein with YGL and LRDR motifs	-5.5	1.44067e-09
SF Co-Pp	comp36722_c0_seq1	AT5G65020	Annexin 2	-2.9	0.00701846
SF Co-Pp	comp33467_c0_seq1	AT2G46330	Arabinogalactan protein 16	-5.5	0.00862358
SF Co-Pp	comp43630_c0_seq2	AT4G08900	Arginine amidohydrolase 1	-2.5	0.00210749
SF Co-Pp	comp35951_c0_seq1	AT3G61860	Arginine/Serine-rich splicing factor 31	-8.2	0.00575145
SF Co-Pp	comp42780_c1_seq1	AT2G27880	Argonaute 5	-2.5	0.00588388
SF Co-Pp	comp37487_c0_seq1	AT2G07170	ARM repeat superfamily protein	-4.8	0.000195498
SF Co-Pp	comp30847_c0_seq1	AT4G15830	ARM repeat superfamily protein	-4.2	0.00963552
SF Co-Pp	comp42824_c1_seq23	AT3G26690	ATNUDX13	-9.8	0.000426775
SF Co-Pp	comp28220_c0_seq2	AT2G21300	ATP binding microtubule motor family protein	-5.3	0.000940902
SF Co-Pp	comp41837_c0_seq1	AT2G37420	ATP binding microtubule motor family protein	-4.4	0.00102383
SF Co-Pp	comp32338_c0_seq1	AT2G36910	ATP-binding cassette B1	-2.2	0.00661855
SF Co-Pp	comp34375_c0_seq1	AT1G77690	Auxin influx carrier LAX3	-3.1	0.00162887
SF Co-Pp	comp40511_c0_seq6	AT4G26140	Beta galactosidase 12	-4.8	6.58329e-11
SF Co-Pp	comp40511_c0_seq3	AT4G26140	Beta galactosidase 12	-5	4.45327e-08
SF Co-Pp	comp42471_c1_seq4	AT4G36360	Beta galactosidase 3	-4.1	0.000793226
SF Co-Pp	comp42471_c2_seq1	AT1G45130	Beta galactosidase 5	-5.1	0.00439323
SF Co-Pp	comp42492_c1_seq2	AT5G49360	Beta xylosidase 1	-4	5.66252e-06
SF Co-Pp	comp42492_c1_seq1	AT1G02640	Beta xylosidase 2	-4.8	9.82726e-06
SF Co-Pp	comp44202_c0_seq1	AT5G42100	Beta-1,3-glucanase	-2.4	0.00484566
SF Co-Pp	comp41921_c1_seq6	AT5G12250	Beta-6 tubulin	-3.7	0.000127511
SF Co-Pp	comp41921_c1_seq5	AT5G12250	Beta-6 tubulin	-2.6	0.00376367
SF Co-Pp	comp40079_c0_seq1	AT5G64570	Beta-D-xylosidase 4	-2.9	0.00210648
SF Co-Pp	comp38546_c0_seq1	AT1G45130	Beta-galactosidase 5	-3.5	3.858e-05
SF Co-Pp	comp38546_c1_seq1	AT1G45130	Beta-galactosidase 5	-4.2	0.00076701
SF Co-Pp	comp34668_c0_seq1	AT5G59010	Brassinosteroid-signaling kinase 5	-5.7	4.97169e-05
SF Co-Pp	comp39559_c0_seq1	AT2G33560	Budding uninhibited bY benzymidazol 1	-4.5	0.00131773
SF Co-Pp	comp40522_c0_seq1	AT3G03680	C2 calcium/lipid-binding plant phosphoribosyltransferase family protein	-4.5	0.0080939
SF Co-Pp	comp35161_c0_seq1	AT5G12970	Calcium-dependent lipid-binding (CaLB domain) plant phosphoribosyltransferase family protein	-2.5	0.00715606
SF Co-Pp	comp42764_c2_seq1	AT4G21820	Calmodulin binding	-6	0.00451982
SF Co-Pp	comp42764_c2_seq4	AT4G21820	Calmodulin binding	-4.6	0.00750266
SF Co-Pp	comp38571_c0_seq1	AT1G76640	Calmodulin like 39	-2.7	0.000946586
SF Co-Pp	comp33052_c0_seq1	AT1G09460	Carbohydrate-binding X8 domain superfamily protein	-2.9	0.00850661
SF Co-Pp	comp39991_c1_seq4	AT4G33270	Cell division cyclee 20.1	-7.7	0.000756554
SF Co-Pp	comp39991_c1_seq3	AT4G33260	Cell division cyclee 20.2	-4.6	0.000288297
SF Co-Pp	comp36907_c0_seq1	AT1G70710	Cellulase 1	-4	0.00300824
SF Co-Pp	comp36535_c0_seq1	AT1G02800	Cellulase 2	-5.4	0.00524388
SF Co-Pp	comp42414_c2_seq2	AT4G18780	Cellulose synthase	-4.6	1.73019e-05
SF Co-Pp	comp39747_c2_seq1	AT5G44030	cellulose synthase 4	-5	8.68131e-05
SF Co-Pp	comp42414_c0_seq1	AT4G18780	Cellulose synthase 8	-3.6	0.00653321
SF Co-Pp	comp39747_c6_seq3	AT5G17420	Cellulose synthase catalytic subunit 7	-5	0.000158142
SF Co-Pp	comp39747_c4_seq1	AT5G17420	Cellulose synthase catalytic subunit 7	-4.6	0.00659692
SF Co-Pp	comp39747_c6_seq1	AT5G17420	Cellulose synthase catalytic subunit 7	-3.8	9.65221e-05
SF Co-Pp	comp38615_c0_seq4	AT5G03760	Cellulose synthase-like A9	-3.2	0.000229934
SF Co-Pp	comp42055_c2_seq1	AT2G22125	Cellulose synthase-interactive protein 1	-2.7	0.00038747
SF Co-Pp	comp38615_c0_seq2	AT5G22740	Cellulose synthase-like A2	-2.7	0.000434096
SF Co-Pp	comp35922_c0_seq1	AT1G02730	Cellulose synthase-like D5	-4.7	6.14946e-05
SF Co-Pp	comp40850_c0_seq3	AT4G31590	Cellulose synthase-like C5	-4.7	1.1285e-05
SF Co-Pp	comp40850_c0_seq1	AT4G31590	Cellulose synthase-like C5	-3.2	0.000434977
SF Co-Pp	comp38297_c0_seq7	AT1G29930	Chlorophyll a b binding protein	-2.1	0.00704714
SF Co-Pp	comp43303_c0_seq1	AT1G80740	Chromomethylase 1	-8.4	0.00890983
SF Co-Pp	comp38939_c0_seq9	AT4G19020	Chromomethylase 2	-8.7	0.0016414
SF Co-Pp	comp23545_c0_seq1	AT1G69770	Chromomethylase 3	-4.8	0.000268136
SF Co-Pp	comp28606_c0_seq1	AT5G15630	COBRA-like4	-4.3	5.3957e-05
SF Co-Pp	comp40546_c1_seq7	AT4G03340	Core-2/I-branching beta-1,6-N-acetylglucosaminyltransferase family protein	-8.7	0.00285469
SF Co-Pp	comp32697_c1_seq1	AT1G30820	CTP synthase family protein	-4.4	8.17201e-07
SF Co-Pp	comp28458_c0_seq2	AT1G72230	Cupredoxin superfamily protein	-3.4	0.000925466
SF Co-Pp	comp28458_c0_seq1	AT1G72230	Cupredoxin superfamily protein	-3.4	0.000871981
SF Co-Pp	comp28913_c0_seq1	AT2G26720	Cupredoxin superfamily protein	-4	0.00866334
SF Co-Pp	comp35138_c0_seq1	AT3G27200	Cupredoxin superfamily protein	-3.1	0.007981
SF Co-Pp	comp32002_c0_seq1	AT1G78860	Curculin-like (mannose-binding) lectin family protein	-3.5	8.19724e-05
SF Co-Pp	comp37701_c0_seq1	AT3G11520	Cyclin 2	-4.1	0.00662519
SF Co-Pp	comp41558_c0_seq1	AT1G80370	Cyclin A2;4	-4.3	0.00598803
SF Co-Pp	comp40563_c1_seq1	AT1G76310	Cyclin B2;4	-4.6	0.00546631
SF Co-Pp	comp36768_c4_seq1	AT3G50070	Cyclin D3;3	-3.5	0.00436001
SF Co-Pp	comp33747_c0_seq1	AT4G03270	Cyclin D6;1	-3.7	0.00398517
SF Co-Pp	comp40802_c0_seq1	AT2G38620	Cyclin dependent kinase b1;2	-4.7	0.000813356
SF Co-Pp	comp41413_c1_seq1	AT1G20590	Cyclin family protein	-4.2	0.00184351
SF Co-Pp	comp35140_c0_seq3	AT1G20930	Cyclin-dependent kinase B2;2	-10.2	0.00119216
SF Co-Pp	comp30449_c0_seq1	AT3G61750	Cytochrome b561/ferric reductase	-5	0.000119619
SF Co-Pp	comp19970_c0_seq1	AT5G04660	Cytochrome P450	-3.7	1.39918e-05
SF Co-Pp	comp33772_c0_seq1	AT3G26330	Cytochrome P450	-3.4	0.00990739
SF Co-Pp	comp38060_c0_seq1	AT5G24910	Cytochrome P450	-9	0.000663405
SF Co-Pp	comp28615_c0_seq1	AT1G01600	Cytochrome P450	-4.8	0.00114773
SF Co-Pp	comp38518_c0_seq1	AT2G45970	Cytochrome P450	-5.1	3.48786e-06
SF Co-Pp	comp22654_c0_seq1	AT5G36130	Cytochrome P450 superfamily protein	-5.3	0.00862358
SF Co-Pp	comp32208_c0_seq1	AT5G36130	Cytochrome P450 superfamily protein	-5.1	0.00511859
SF Co-Pp	comp41960_c0_seq1	AT1G17745	D-3-phosphoglycerate dehydrogenase	-3.3	1.94475e-05
SF Co-Pp	comp41960_c1_seq1	AT3G19480	D-3-phosphoglycerate dehydrogenase	-4.2	6.02913e-07
SF Co-Pp	comp43378_c5_seq3	AT4G31160	DDB1-CUL4 associated factor 1	-4.2	0.00351848
SF Co-Pp	comp43285_c0_seq3	AT5G26940	Defective in pollen organelle DNA degradation 1	-9.8	2.52051e-05
SF Co-Pp	comp37328_c0_seq1	AT3G16240	Delta tonoplast intrinsic protein	-3.6	2.37179e-05
SF Co-Pp	comp38818_c0_seq1	AT1G72250	Di-glucose binding protein with Kinesin motor domain	-3.8	0.00249888
SF Co-Pp	comp33617_c0_seq4	AT1G13635	DNA glycosylase superfamily protein	-5.9	8.06143e-05
SF Co-Pp	comp34238_c0_seq1	AT3G12710	DNA glycosylase superfamily protein	-4.5	0.000107847
SF Co-Pp	comp43823_c0_seq3	AT3G23890	DNA topoisomerase II	-5.6	0.00607079
SF Co-Pp	comp43823_c0_seq45	AT3G23890	DNA topoisomerase II	-8.6	0.00859811
SF Co-Pp	comp41794_c0_seq2	AT2G37440	DNAse I-like superfamily protein	-3	0.00788598
SF Co-Pp	comp39669_c0_seq1	AT4G32460	DUF642	-4.5	0.00027486
SF Co-Pp	comp40209_c1_seq2	AT1G14830	Dynamin-like protein 1C	-2.7	0.00503313
SF Co-Pp	comp29078_c0_seq1	AT2G25060	Early nodulin-like protein 14	-4.5	0.000167478
SF Co-Pp	comp39731_c0_seq4	AT2G25060	Early nodulin-like protein 14	-4.2	0.0041099
SF Co-Pp	comp39949_c0_seq1	AT4G19120	Early-responsive to dehydration 3	-2.7	0.00340577
SF Co-Pp	comp34424_c0_seq1	AT4G24510	Eceriferum 2	-2.3	0.00890983
SF Co-Pp	comp39248_c1_seq5	AT2G43400	Electron-transfer flavoprotein:ubiquinone oxidoreductase	-8.2	0.00667942
SF Co-Pp	comp43747_c0_seq2	AT2G38770	Embryo defective 2765	-10.4	2.95873e-07
SF Co-Pp	comp40320_c0_seq1	AT2G32590	Embryo defective 2795	-6	0.000847098
SF Co-Pp	comp40447_c0_seq1	AT1G72970	Embryo sac development arrestT 17	-4	0.000118026
SF Co-Pp	comp40521_c0_seq1	AT2G38280	Embryonic factor 1	-8.6	0.00235458
SF Co-Pp	comp41825_c0_seq1	AT4G39010	Glycosyl hydrolase 9B18	-3.3	0.00661855
SF Co-Pp	comp36905_c1_seq1	AT5G66460	Endo-beta-mannase 7	-3.5	2.1137e-06
SF Co-Pp	comp28868_c1_seq1	AT1G05010	Ethylene forming enzyme	-2.4	0.0053989
SF Co-Pp	comp32906_c0_seq1	AT2G28950	Expansin A6	-3.3	0.00300824
SF Co-Pp	comp34518_c1_seq2	AT2G40610	Expansin A8	-5.3	7.62795e-05
SF Co-Pp	comp40685_c0_seq1	AT2G40610	Expansin A8	-2.9	0.000565613
SF Co-Pp	comp38597_c0_seq1	AT2G20750	Expansin B1	-5.7	2.65734e-07
SF Co-Pp	comp43870_c0_seq1	AT1G69530	Expansin1	-4.3	6.34365e-07
SF Co-Pp	comp48282_c0_seq1	AT2G27740	Family of unknown function (DUF662)	-5.3	0.00211262
SF Co-Pp	comp38667_c0_seq1	AT5G63530	Farnesylated protein 3	-3.7	7.83721e-05
SF Co-Pp	comp19854_c0_seq1	AT2G04780	Fasciclin arabinogalactan 7	-3	0.00451982
SF Co-Pp	comp38483_c0_seq1	AT5G55730	Fasciclin-like arabinogalactan-protein 1	-3.1	0.000728538
SF Co-Pp	comp33058_c1_seq1	AT4G02330	Fasciclin-like arabinogalactan-protein 1	-3.2	0.000946586
SF Co-Pp	comp22814_c0_seq1	AT5G60490	Fasciclin-like arabinogalactan-protein 12	-3.8	0.00214384
SF Co-Pp	comp37351_c0_seq1	AT5G60490	Fasciclin-like arabinogalactan-protein 12	-6.5	0.00850571
SF Co-Pp	comp31552_c0_seq1	AT5G05580	Fatty acid desaturase 8	-3.7	0.000549161
SF Co-Pp	comp43387_c0_seq1	AT3G23410	Fatty alcohol oxidase 3	-2.2	0.00659692
SF Co-Pp	comp28686_c0_seq1	AT5G07800	Flavin-binding monooxygenase family protein	-4.8	0.000493405
SF Co-Pp	comp38374_c0_seq1	AT1G19250	Flavin-dependent monooxygenase 1	-3.4	0.00099163
SF Co-Pp	comp38613_c1_seq1	AT5G08640	Flavonol synthase 1	-3.5	6.96084e-05
SF Co-Pp	comp42559_c1_seq6	AT5G47820	Fragile fiber 1	-2.8	0.000892977
SF Co-Pp	comp35200_c1_seq22	AT4G24740	FUS3-complementing gene 2	-9.1	0.00468699
SF Co-Pp	comp43162_c0_seq1	AT1G50240	FUSED	-10.1	4.80589e-06
SF Co-Pp	comp43175_c0_seq2	AT3G06440	Galactosyltransferase family protein	-8.6	0.00289969
SF Co-Pp	comp42684_c0_seq1	AT5G54690	Galacturonosyltransferase 12	-5.1	9.3659e-05
SF Co-Pp	comp28314_c0_seq1	AT1G19300	Galacturonosyltransferase-like 1	-3.3	0.00119494
SF Co-Pp	comp30487_c1_seq1	AT2G04570	GDSL-motif esterase/acyltransferase/lipase	-3.6	3.25863e-05
SF Co-Pp	comp30487_c1_seq2	AT2G04570	GDSL-motif esterase/acyltransferase/lipase	-3.3	0.00439323
SF Co-Pp	comp28609_c0_seq1	AT3G48460	GDSL-motif esterase/acyltransferase/lipase	-3.1	4.92922e-05
SF Co-Pp	comp28661_c0_seq1	AT3G16370	GDSL-motif esterase/acyltransferase/lipase	-2.6	0.00154023
SF Co-Pp	comp40881_c0_seq1	AT1G29670	GDSL-motif esterase/acyltransferase/lipase	-4.8	0.000940902
SF Co-Pp	comp41847_c0_seq2	AT1G54790	GDSL-motif esterase/acyltransferase/lipase	-3.7	0.00697601
SF Co-Pp	comp42761_c0_seq7	AT5G03820	GDSL-motif esterase/acyltransferase/lipase	-9.5	0.00513427
SF Co-Pp	comp37041_c0_seq1	AT3G08030	Germination related protein	-3.7	0.00122535
SF Co-Pp	comp32404_c0_seq1	AT3G62020	Germin-like protein 10	-2.9	0.00655204
SF Co-Pp	comp34097_c0_seq1	AT1G65450	GLAUCE	-3	0.00294891
SF Co-Pp	comp40546_c1_seq3	AT2G37585	GLCA transferase 14C	-3.4	0.00877019
SF Co-Pp	comp34265_c0_seq1	AT1G12570	Glucose-methanol-choline (GMC) oxidoreductase family protein	-3.2	0.00748517
SF Co-Pp	comp41505_c0_seq1	AT4G33330	Glucuronic acid substitution of xylan 2	-4.7	0.000118963
SF Co-Pp	comp35457_c0_seq1	AT5G34940	Glucuronidase 3	-3	0.00890983
SF Co-Pp	comp37424_c0_seq1	AT1G09610	Glucoronoxylan methyltransferase 3	-4.8	9.53337e-05
SF Co-Pp	comp36267_c0_seq1	AT1G01610	Glycerol-3-phosphate acyltransferase	-4.2	9.52657e-05
SF Co-Pp	comp35910_c1_seq3	AT5G40610	Glycerol-3-phosphate dehydrogenase	-4.1	0.00332099
SF Co-Pp	comp35144_c0_seq3	AT4G02290	Glycosyl hydrolase 9B13	-4.3	0.000181926
SF Co-Pp	comp22087_c0_seq1	AT1G19940	Glycosyl hydrolase 9B5	-3.1	0.000182882
SF Co-Pp	comp35144_c0_seq1	AT1G64390	Glycosyl hydrolase 9C2	-3.7	4.22351e-05
SF Co-Pp	comp38237_c0_seq1	AT4G38650	Glycosyl hydrolase family 10 protein	-4.8	0.000575904
SF Co-Pp	comp37579_c1_seq1	AT2G32990	Glycosyl hydrolase family 9 cellulose catabolic	-4.3	5.53322e-05
SF Co-Pp	comp29816_c0_seq1	AT5G20950	Glycosyl hydrolase family protein	-3.1	0.00505703
SF Co-Pp	comp19887_c0_seq1	AT2G28410	GPI-anchored protein	-4.4	0.000166439
SF Co-Pp	comp34503_c2_seq1	AT4G20940	Guard cell hydrogen peroxide-resistant 1	-4.5	8.06143e-05
SF Co-Pp	comp36573_c0_seq3	AT1G27440	GUT2	-4.5	8.06143e-05
SF Co-Pp	comp39719_c0_seq1	AT1G09450	Haspin-related gene	-8.6	0.00465958
SF Co-Pp	comp31711_c3_seq1	AT3G62270	HCO3- transporter family	-4.1	0.00477576
SF Co-Pp	comp35570_c0_seq1	AT5G25430	HCO3- transporter family	-4.4	0.00547525
SF Co-Pp	comp42417_c0_seq4	AT5G24580	Heavy metal transport/detoxification superfamily protein	-10.8	8.11946e-08
SF Co-Pp	comp42417_c0_seq5	AT5G24580	Heavy metal transport/detoxification superfamily protein	-7.2	5.29e-07
SF Co-Pp	comp39442_c0_seq1	AT3G06130	Heavy metal transport/detoxification superfamily protein	-5.6	9.24525e-08
SF Co-Pp	comp40217_c4_seq1	AT3G06130	Heavy metal transport/detoxification superfamily protein	-5	9.53669e-05
SF Co-Pp	comp43195_c0_seq1	AT3G14930	HEME1	-2.7	0.007981
SF Co-Pp	comp36643_c0_seq1	AT1G62400	High leaf temperature 1	-3.3	0.000429564
SF Co-Pp	comp39639_c0_seq1	AT1G08880	Histone H2A 5 protein	-3.7	0.00242236
SF Co-Pp	comp35165_c0_seq1	AT5G02560	Histone H2A protein	-3.6	0.00273963
SF Co-Pp	comp35432_c0_seq2	AT3G54560	Histone H2A protein	-4.1	0.00571161
SF Co-Pp	comp39246_c0_seq8	AT1G54690	Histone H2A protein	-4.2	0.0011458
SF Co-Pp	comp41320_c2_seq2	AT5G59910	HTB4	-11.9	5.48983e-09
SF Co-Pp	comp33883_c0_seq1	AT3G16500	Indole-3-Aacetic acid inducible 26	-2.5	0.00232678
SF Co-Pp	comp20089_c0_seq1	AT1G74690	IQ-domain 31	-2.5	0.000675278
SF Co-Pp	comp39112_c0_seq1	AT2G37090	Irregular xylem 9	-4.2	0.000339035
SF Co-Pp	comp39076_c0_seq1	AT5G67210	IRX15-LIKE protein	-3.3	0.000191298
SF Co-Pp	comp37670_c0_seq1	AT1G06660	JASON	-3.4	0.00385698
SF Co-Pp	comp35655_c2_seq1	AT1G01120	KCS1 (3-ketoacyl-CoA synthase 1)	-3.7	1.03918e-05
SF Co-Pp	comp34217_c0_seq1	AT1G23390	Kelch repeat-containing F-box family protein	-4	0.00135645
SF Co-Pp	comp35444_c0_seq1	AT5G54670	Kinesin 3	-2.8	0.00216901
SF Co-Pp	comp44045_c0_seq1	AT2G47500	Kinesin heavy	-3.4	4.34958e-05
SF Co-Pp	comp33147_c0_seq1	AT3G17360	Kinesin-like protein	-4.8	0.000270965
SF Co-Pp	comp35850_c0_seq1	AT4G39050	Kinesin-related protein	-3.4	9.69275e-05
SF Co-Pp	comp35850_c0_seq2	AT4G39050	Kinesin-related protein	-3.1	0.00742634
SF Co-Pp	comp32045_c0_seq1	AT5G11540	L -gulono-1,4-lactone ( L -GULL) oxidase 3	-4.8	0.00132351
SF Co-Pp	comp36063_c0_seq1	AT5G03260	Laccase 11	-4.4	0.00239459
SF Co-Pp	comp22728_c0_seq1	AT5G05390	Laccase 12	-3.4	0.000383717
SF Co-Pp	comp39615_c0_seq1	AT5G09360	Laccase 14	-2.2	0.0060208
SF Co-Pp	comp34973_c0_seq1	AT5G58910	Laccase 16	-4.1	0.00563056
SF Co-Pp	comp40925_c1_seq1	AT5G58910	Laccase 16	-4.3	0.000198773
SF Co-Pp	comp34270_c0_seq2	AT5G60020	Laccase 17	-4.4	0.00182869
SF Co-Pp	comp38888_c0_seq1	AT5G60020	Laccase 17	-5.3	0.000333383
SF Co-Pp	comp40997_c1_seq1	AT2G38080	Laccase 4	-4.9	0.00198039
SF Co-Pp	comp34973_c1_seq1	AT2G38080	Laccase 4	-3.3	0.00123099
SF Co-Pp	comp34270_c0_seq1	AT2G29130	Laccase 2	-4	0.00199969
SF Co-Pp	comp39324_c1_seq2	AT5G48100	Laccase-like 15	-2.6	0.0053989
SF Co-Pp	comp39615_c1_seq2	AT5G48100	Laccase-like 15	-2.3	0.00310568
SF Co-Pp	comp36207_c0_seq1	AT4G39830	L-ascorbate oxidase	-5.2	0.00505094
SF Co-Pp	comp33434_c0_seq1	AT3G53380	Lectin protein kinase family protein	-3.3	0.00064237
SF Co-Pp	comp35210_c0_seq1	AT3G51740	Leucine-repeat receptor kinase	-5	3.65314e-06
SF Co-Pp	comp31933_c1_seq1	AT5G56040	Leucine-rich receptor-like protein kinase family protein	-3	0.000457452
SF Co-Pp	comp43489_c1_seq2	AT5G56040	Leucine-rich receptor-like protein kinase family protein	-3.8	2.05122e-05
SF Co-Pp	comp41428_c0_seq1	AT3G20820	Leucine-rich repeat (LRR) family protein	-3.7	0.00111756
SF Co-Pp	comp41428_c0_seq2	AT3G20820	Leucine-rich repeat (LRR) family protein	-4.2	0.000229934
SF Co-Pp	comp41428_c0_seq3	AT3G20820	Leucine-rich repeat (LRR) family protein	-9.1	8.73825e-14
SF Co-Pp	comp35425_c0_seq1	AT2G36570	Leucine-rich repeat protein kinase family protein	-3.4	0.00157813
SF Co-Pp	comp36310_c1_seq1	AT4G23740	Leucine-rich repeat protein kinase family protein	-4.4	7.62795e-05
SF Co-Pp	comp39927_c0_seq1	AT1G79620	Leucine-rich repeat protein kinase family protein	-4	4.66776e-05
SF Co-Pp	comp42967_c1_seq2	AT3G56370	Leucine-rich repeat protein kinase family protein	-10.7	5.29927e-07
SF Co-Pp	comp39539_c0_seq1	AT2G26730	Leucine-rich repeat protein kinase family protein	-2.8	0.00192704
SF Co-Pp	comp40268_c0_seq2	AT5G62710	Leucine-rich repeat protein kinase family protein	-5.9	0.00395573
SF Co-Pp	comp23235_c0_seq1	AT5G58300	Leucine-rich repeat protein kinase family protein	-2.5	0.00385698
SF Co-Pp	comp42817_c1_seq1	AT1G10850	Leucine-rich repeat protein kinase family protein	-3.3	0.00514221
SF Co-Pp	comp38228_c2_seq1	AT2G21050	Like auxin resistant 2	-10.1	5.10921e-05
SF Co-Pp	comp40594_c1_seq1	AT5G67050	Lipase-like alpha/beta-Hydrolases superfamily protein with Lipase class 3 domain	-4.2	0.0053989
SF Co-Pp	comp43664_c0_seq9	AT1G67560	Lipoxygenase 6	-9.1	0.000374875
SF Co-Pp	comp41284_c0_seq6	AT3G22400	Lipoxygenase 5 (LOX5)	-8.7	0.00532018
SF Co-Pp	comp39617_c0_seq1	AT2G47240	Long chain acyl-CoA synthetase 1	-3.1	2.45131e-05
SF Co-Pp	comp36821_c0_seq1	AT1G49430	Long chain acyl-CoA synthetase 2	-4.3	2.86425e-05
SF Co-Pp	comp42727_c0_seq2	AT3G45660	Major facilitator superfamily protein	-9.5	0.000190225
SF Co-Pp	comp43635_c0_seq1	AT5G18840	Major facilitator superfamily protein	-10.7	2.30456e-06
SF Co-Pp	comp39109_c0_seq3	AT2G37900	Major facilitator superfamily protein;	-2.3	0.00393326
SF Co-Pp	comp47116_c0_seq1	AT3G13890	Male sterile 35	-4.3	0.00838278
SF Co-Pp	comp30797_c0_seq1	AT4G38380	MATE efflux family protein	-3.9	7.37498e-05
SF Co-Pp	comp27850_c0_seq1	AT2G45040	Matrixin family protein	-6.6	0.00267416
SF Co-Pp	comp27812_c0_seq2	AT1G27920	Microtubule-associated protein 65-8	-3.9	0.000174393
SF Co-Pp	comp35261_c0_seq1	AT5G67270	Microtubule-end-binding protein	-4.4	0.00110209
SF Co-Pp	comp39641_c0_seq1	AT4G35920	MID1-complementing activity 1	-3.6	9.20426e-05
SF Co-Pp	comp42360_c0_seq6	AT2G07690	Minichromosome maintenance 5	-5.4	0.0053989
SF Co-Pp	comp22566_c0_seq1	AT1G24020	MLP-like protein 423	-4.2	8.38123e-06
SF Co-Pp	comp31991_c1_seq2	AT3G13890	MYB domain protein 26	-4.2	0.00842908
SF Co-Pp	comp23508_c0_seq1	AT3G56480	myosin heavy chain-related	-3.4	2.37179e-05
SF Co-Pp	comp42645_c0_seq1	AT3G26760	NAD(P)-binding Rossmann-fold superfamily protein	-4.8	2.28589e-05
SF Co-Pp	comp42645_c0_seq3	AT3G26760	NAD(P)-binding Rossmann-fold superfamily protein	-2.7	0.0013236
SF Co-Pp	comp39565_c0_seq1	AT3G27890	NAD(P)H:quinone reductase	-3.3	0.00316805
SF Co-Pp	comp39229_c0_seq2	AT1G07380	Neutral ceramidase 1	-3.4	0.000144414
SF Co-Pp	comp39229_c1_seq1	AT2G38010	Neutral/alkaline non-lysosomal ceramidase	-4.2	9.53669e-05
SF Co-Pp	comp43617_c1_seq8	AT5G55810	Nicotinamide mononucleotide adenylyltransferase	-8.7	0.00154277
SF Co-Pp	comp40573_c0_seq1	AT1G18370	NPK1-activating kinesin 1	-4.4	0.000925466
SF Co-Pp	comp38266_c0_seq1	AT3G06030	NPK1-related protein kinase 3	-3.9	0.00505094
SF Co-Pp	comp40383_c2_seq1	AT5G16000	NSP-interacting kinase (NIK1)	-2.7	0.00835173
SF Co-Pp	comp37010_c0_seq1	AT1G12880	Nudix hydrolase 12	-3.6	0.00415961
SF Co-Pp	comp37010_c0_seq2	AT1G12880	Nudix hydrolase 12	-8.3	0.00529137
SF Co-Pp	comp28162_c0_seq1	AT2G05790	O-Glycosyl hydrolases family 17 protein	-3.9	0.00463073
SF Co-Pp	comp36575_c0_seq1	AT3G24330	O-Glycosyl hydrolases family 17 protein	-9	0.001418
SF Co-Pp	comp38803_c1_seq3	AT2G39220	Patatin-like protein 6	-3.8	0.00525802
SF Co-Pp	comp40152_c0_seq1	AT4G25780	Pathogenesis-related protein	-3.7	7.66628e-06
SF Co-Pp	comp29882_c0_seq1	AT5G40020	Pathogenesis-related thaumatin superfamily protein	-6	0.00182869
SF Co-Pp	comp33114_c0_seq1	AT1G67750	Pectate lyase family protein	-4.7	0.00206217
SF Co-Pp	comp34257_c0_seq1	AT3G07010	Pectate lyase family protein	-4.4	2.4735e-05
SF Co-Pp	comp38804_c2_seq1	AT1G67750	Pectate lyase family protein	-4.3	3.48786e-06
SF Co-Pp	comp36517_c0_seq1	AT3G53190	Pectin lyase-like superfamily protein	-4.1	0.00730589
SF Co-Pp	comp30713_c0_seq1	AT4G23500	Pectin lyase-like superfamily protein	-2.9	8.08776e-05
SF Co-Pp	comp38500_c0_seq1	AT3G61490	Pectin lyase-like superfamily protein	-3.6	0.00192237
SF Co-Pp	comp22014_c0_seq1	AT1G48100	Pectin lyase-like superfamily protein	-4.2	3.6326e-07
SF Co-Pp	comp37295_c1_seq3	AT1G10640	Pectin lyase-like superfamily protein	-4.1	0.00276619
SF Co-Pp	comp37295_c1_seq7	AT1G10640	Pectin lyase-like superfamily protein	-11.5	4.43093e-10
SF Co-Pp	comp33114_c1_seq1	AT5G63180	Pectin lyase-like superfamily protein	-5.4	0.00566105
SF Co-Pp	comp36617_c0_seq1	AT1G53840	Pectin methylesterase 1	-3	0.000593333
SF Co-Pp	comp27185_c0_seq1	AT5G47500	Pectin methylesterase 5	-5.3	0.000490851
SF Co-Pp	comp33962_c0_seq1	AT5G23940	Permeable leaves 3	-3.7	0.000229934
SF Co-Pp	comp39226_c0_seq1	AT5G05340	Peroxidase 52	-4.2	0.00340577
SF Co-Pp	comp38948_c0_seq1	AT5G06720	Peroxidase 53	-3.2	6.95697e-05
SF Co-Pp	comp30520_c0_seq1	AT5G42180	Peroxidase superfamily protein	-3.8	0.00415961
SF Co-Pp	comp43025_c0_seq2	AT5G39580	Peroxidase superfamily protein	-3.7	0.00586399
SF Co-Pp	comp29121_c0_seq1	AT1G27940	P-glycoprotein 13	-3.8	0.000523199
SF Co-Pp	comp39701_c1_seq2	AT2G34710	PHABULOSA 1D	-3.7	0.00240347
SF Co-Pp	comp38911_c1_seq1	AT5G61480	Phloem intercalated with xylem	-3.1	0.00155612
SF Co-Pp	comp40313_c0_seq7	AT3G05170	Phosphoglycerate mutase family protein	-8	0.00890983
SF Co-Pp	comp37704_c0_seq2	AT2G34420	Photosystem II light harvesting complex gene B1B2	-3.2	4.0807e-05
SF Co-Pp	comp41457_c0_seq2	AT5G66560	Phototropic-responsive NPH3 family protein	-2.6	0.0055671
SF Co-Pp	comp22849_c0_seq1	AT3G08570	Phototropic-responsive NPH3 family protein	-2.6	0.00929388
SF Co-Pp	comp29609_c0_seq1	AT1G03010	Phototropic-responsive NPH3 family protein	-3.8	0.000750372
SF Co-Pp	comp41628_c0_seq1	AT3G17360	Phragmoplast orienting kinesin 1	-4.9	0.000159143
SF Co-Pp	comp42352_c0_seq3	AT1G68890	PHYLLO	-5.3	0.000919103
SF Co-Pp	comp38167_c0_seq1	AT1G70940	PIN-formed 3	-3.2	3.2854e-05
SF Co-Pp	comp23131_c0_seq1	AT3G18660	Plant glycogenin-like starch initiation protein 1	-4.4	0.00114746
SF Co-Pp	comp22678_c0_seq1	AT5G62350	Plant invertase/pectin methylesterase	-2.6	0.00165082
SF Co-Pp	comp39316_c0_seq1	AT4G02300	Plant invertase/pectin methylesterase inhibitor superfamily	-4.1	5.61183e-05
SF Co-Pp	comp42787_c1_seq2	AT3G49220	Plant invertase/pectin methylesterase inhibitor superfamily	-10	4.37777e-06
SF Co-Pp	comp38443_c0_seq3	AT5G62360	Plant invertase/pectin methylesterase inhibitor superfamily protein	-4.5	0.00620526
SF Co-Pp	comp20011_c0_seq1	AT2G02850	Plantacyanin	-2.7	0.00710383
SF Co-Pp	comp37244_c0_seq1	AT4G00430	Plasma membrane intrinsic protein 1;4	-3.5	1.2291e-06
SF Co-Pp	comp32098_c0_seq1	AT2G37170	Plasma membrane intrinsic protein 2	-2.2	0.0041099
SF Co-Pp	comp39277_c0_seq1	AT1G01620	Plasma membrane intrinsic protein subfamily PIP1	-3.1	0.00255045
SF Co-Pp	comp43532_c0_seq1	AT2G26910	Pleiotropic drug resistance 4	-2.6	0.00148306
SF Co-Pp	comp40990_c1_seq1	AT4G30250	P-loop containing nucleoside triphosphate hydrolases superfamily protein	-3.5	0.00704714
SF Co-Pp	comp41045_c0_seq1	AT3G45850	P-loop containing nucleoside triphosphate hydrolases superfamily protein	-3.9	0.00159409
SF Co-Pp	comp40426_c0_seq1	AT5G60930	P-loop containing nucleoside triphosphate hydrolases superfamily protein	-3.9	7.838e-06
SF Co-Pp	comp34041_c0_seq1	AT2G36200	P-loop containing nucleoside triphosphate hydrolases superfamily protein;	-4.3	0.000629668
SF Co-Pp	comp29214_c0_seq1	AT3G09925	Pollen Ole e 1 allergen and extensin family protein	-2.5	0.00147012
SF Co-Pp	comp38204_c0_seq3	AT3G51300	Pollen-specific Rop GTPas	-4	0.000538114
SF Co-Pp	comp43358_c4_seq1	AT1G60390	Polygalacturonase 1	-3.9	0.00637957
SF Co-Pp	comp43358_c0_seq1	AT1G70370	Polygalacturonase 2	-3.8	0.00109202
SF Co-Pp	comp40866_c0_seq4	AT1G23760	Polygalacturonase 3	-2.7	0.00473856
SF Co-Pp	comp39222_c0_seq1	AT2G40540	Potassium transporter 2	-3.2	8.08838e-05
SF Co-Pp	comp39523_c0_seq1	AT2G40980	Protein kinase family protein	-4.2	0.0065447
SF Co-Pp	comp39844_c0_seq2	AT3G56050	Protein kinase family protein	-3.1	0.00243051
SF Co-Pp	comp36323_c0_seq1	AT3G26700	Protein kinase superfamily protein	-3.8	0.00277127
SF Co-Pp	comp39523_c0_seq1	AT2G40980	protein kinase superfamily protein	-4.2	0.0065447
SF Co-Pp	comp37219_c0_seq1	AT5G58520	Protein kinase superfamily protein	-3.7	0.00556554
SF Co-Pp	comp38139_c0_seq3	AT1G09600	Protein kinase superfamily protein	-8.2	0.00633484
SF Co-Pp	comp22753_c0_seq1	AT1G56720	Protein kinase superfamily protein	-3	0.000370781
SF Co-Pp	comp22753_c0_seq2	AT1G56720	Protein kinase superfamily protein	-2.7	0.00699405
SF Co-Pp	comp39944_c2_seq1	AT5G24080	Protein kinase superfamily protein	-8.7	0.00370681
SF Co-Pp	comp29149_c0_seq1	AT2G18890	Protein kinase superfamily protein	-6.3	0.00788598
SF Co-Pp	comp31723_c0_seq1	AT3G58690	Protein kinase superfamily protein	-4.7	0.001149
SF Co-Pp	comp34096_c0_seq1	AT4G35030	Protein kinase superfamily protein	-5.4	0.0053989
SF Co-Pp	comp41318_c2_seq1	AT5G58540	Protein kinase superfamily protein	-4.5	0.000235715
SF Co-Pp	comp41950_c0_seq2	AT1G68410	Protein phosphatase 2C family protein	-3.5	0.00304631
SF Co-Pp	comp43853_c0_seq1	AT4G21960	PRXR1	-2.8	0.000456561
SF Co-Pp	comp36391_c0_seq1	AT3G56200	Putative amino acid transporter	-8.8	0.0010588
SF Co-Pp	comp37647_c0_seq1	AT2G41820	PXY/TDR-correlated 3	-3.5	0.00310774
SF Co-Pp	comp41785_c0_seq8	AT5G49555	Pyridine nucleotide-disulfide oxidoreductase domain-containing protein 2	-8.3	0.00455856
SF Co-Pp	comp40230_c0_seq2	AT4G20050	Quartet 3 polygalacturonase	-8.4	0.00386975
SF Co-Pp	comp38539_c0_seq2	AT4G27270	Quinone reductase family protein	-3.3	0.002066
SF Co-Pp	comp42470_c1_seq6	AT5G40390	Raffinose synthase 5	-8.5	0.00689591
SF Co-Pp	comp42470_c1_seq7	AT5G40390	Raffinose synthase 5	-4	2.0968e-05
SF Co-Pp	comp30079_c0_seq1	AT4G15800	RALF-LIKE 33	-2.6	0.00796446
SF Co-Pp	comp34896_c1_seq2	AT1G43160	RAP2.6 (ethylene response factor)	-4.5	0.00347073
SF Co-Pp	comp35181_c0_seq1	AT1G48480	Receptor-like protein kinase 1	-3.2	8.73579e-05
SF Co-Pp	comp30855_c0_seq1	AT4G00460	RHO of plants (ROP) guanine nucleotide exchange factor3	-3.7	0.00983985
SF Co-Pp	comp40246_c0_seq1	AT1G78430	RHO protein effector	-3.4	0.00929388
SF Co-Pp	comp98953_c0_seq1	AT2G02990	Ribonuclease 1	-2.7	0.00628607
SF Co-Pp	comp34555_c1_seq1	AT4G26580	Ring/U-box superfamily protein	-3.3	0.00233708
SF Co-Pp	comp41351_c1_seq4	AT5G22000	Ring-H2 GROUP F2A	-9.5	0.000127892
SF Co-Pp	comp37696_c0_seq1	AT3G10080	RmlC-like cupins superfamily protein	-4.4	0.00964789
SF Co-Pp	comp41758_c0_seq1	AT1G18980	RmlC-like cupins superfamily protein	4.5	0.0016621
SF Co-Pp	comp36392_c0_seq1	AT5G02010	ROP guanine nucleotide exchange factor 7	-3.7	0.00455856
SF Co-Pp	comp42136_c0_seq2	AT4G18030	S-adenosyl-L-methionine-dependent methyltransferases superfamily protein	-3	0.000610512
SF Co-Pp	comp42136_c0_seq3	AT4G18030	S-adenosyl-L-methionine-dependent methyltransferases superfamily protein	-3.9	0.00393326
SF Co-Pp	comp30505_c0_seq1	AT1G30690	Sec14p-like phosphatidylinositol transfer family protein	-4.7	7.78887e-05
SF Co-Pp	comp34442_c0_seq1	AT1G28110	Serine carboxypeptidase-like 45	-2.9	0.00796446
SF Co-Pp	comp34442_c1_seq1	AT1G28110	Serine carboxypeptidase-like 45	-3.6	0.000105393
SF Co-Pp	comp19558_c0_seq1	AT3G45010	Serine carboxypeptidase-like 48	-2.9	0.00150555
SF Co-Pp	comp31858_c0_seq1	AT1G73270	Serine carboxypeptidase-like 6	-3.5	0.00871505
SF Co-Pp	comp28648_c0_seq1	AT4G12420	SKU5	-3.3	0.00557598
SF Co-Pp	comp36851_c0_seq3	AT5G19530	Spermine synthase	-4	0.00148405
SF Co-Pp	comp33395_c1_seq1	AT4G20430	Subtilase family protein	-3.2	0.00158476
SF Co-Pp	comp42889_c0_seq12	AT4G10510	Subtilase family protein	-8.8	0.0013824
SF Co-Pp	comp33641_c0_seq1	AT3G43190	Sucrose synthase 4	-4.4	0.00668104
SF Co-Pp	comp28647_c0_seq1	AT5G20830	Sucrose synthase 1	-5	0.000190298
SF Co-Pp	comp37129_c0_seq1	AT5G37180	Sucrose synthase 5	-3.8	0.00177343
SF Co-Pp	comp32110_c0_seq1	AT3G43190	Sucrose synthase 4	-2.5	0.00153111
SF Co-Pp	comp37287_c0_seq3	AT2G25737	Sulfite exporter TauE/SafE family protein	-4.5	0.00503313
SF Co-Pp	comp37287_c2_seq2	AT2G25737	Sulfite exporter TauE/SafE family protein	-4.2	4.23529e-05
SF Co-Pp	comp32776_c0_seq1	AT5G07010	Sulfotransferase 2A	-4.4	3.48786e-06
SF Co-Pp	comp34430_c0_seq1	AT4G15920	Sweet17	-3.8	0.000756554
SF Co-Pp	comp31689_c0_seq1	AT1G08560	Syntaxin of plants 111	-4.3	0.0015118
SF Co-Pp	comp39858_c0_seq1	AT1G03780	Targeting protein for XKLP2	-5.3	1.7335e-05
SF Co-Pp	comp42088_c0_seq2	AT1G61680	Terpene synthase 14	-9.1	0.000925466
SF Co-Pp	comp36645_c1_seq3	AT5G23960	Terpene synthase 21	-3.3	0.000628016
SF Co-Pp	comp36645_c1_seq9	AT5G23960	Terpene synthase 21	-4.5	0.00242078
SF Co-Pp	comp39622_c0_seq2	AT3G51280	Tetratricopeptide repeat domain-containing protein	-4.5	0.000471877
SF Co-Pp	comp36067_c0_seq1	AT5G47560	Tonoplast dicarboxylate transporter	-2.9	0.00655204
SF Co-Pp	comp35183_c0_seq1	AT2G36830	Tonoplast intrinsic protein 1;1	-2.8	0.00054458
SF Co-Pp	comp26311_c0_seq1	AT4G01470	Tonoplast intrinsic protein 1;3	-4.1	8.61265e-05
SF Co-Pp	comp32025_c0_seq1	AT4G01470	Tonoplast intrinsic protein 1;3	-3.6	4.43327e-05
SF Co-Pp	comp40384_c0_seq2	AT4G35300	Tonoplast monosaccharide transporter2	-10.3	9.94e-07
SF Co-Pp	comp43823_c0_seq20	AT3G23890	Topoisomerase II	-4.2	0.000432652
SF Co-Pp	comp43823_c0_seq7	AT3G23890	Topoisomerase II	-2.7	0.0053989
SF Co-Pp	comp40977_c0_seq1	AT5G55540	Tornado 1	-8.1	0.00661855
SF Co-Pp	comp43499_c0_seq2	AT3G06880	Transducin/WD40 repeat-like superfamily protein;	-7.1	0.000686656
SF Co-Pp	comp43499_c0_seq7	AT3G06880	Transducin/WD40 repeat-like superfamily protein;	-8.6	0.00294711
SF Co-Pp	comp34808_c0_seq1	AT5G01360	Trichome birefringence-like 33	-4.9	1.94475e-05
SF Co-Pp	comp41892_c0_seq2	AT2G40320	Trichome birefringence-like 33	-4.7	1.9967e-05
SF Co-Pp	comp30627_c1_seq1	AT4G14960	Tubulin alpha 6	-3.8	0.00544491
SF Co-Pp	comp30627_c0_seq1	AT4G14960	Tubulin alpha-4 chain-like	-3.2	0.00497456
SF Co-Pp	comp30627_c2_seq1	AT5G19780	Tubulin alpha 5	-3.4	0.000255739
SF Co-Pp	comp40811_c2_seq1	AT4G14960	Tubulin alpha 6	-4.5	0.000164139
SF Co-Pp	comp30627_c4_seq1	AT4G14960	Tubulin alpha 6	-3.1	0.00166698
SF Co-Pp	comp40811_c0_seq1	AT4G14960	Tubulin alpha 6	-5	0.000460629
SF Co-Pp	comp36418_c0_seq1	AT5G23860	Tubulin beta 8	-2.8	0.00489144
SF Co-Pp	comp41921_c1_seq11	AT5G23860	Tubulin beta 8	-2.4	0.00310568
SF Co-Pp	comp22639_c1_seq1	AT3G20060	Ubiquitin conjugating enzyme 19	-3.7	0.00273963
SF Co-Pp	comp37662_c0_seq2	AT3G46440	Udp-xyl synthase 5	-2.3	0.00239459
SF Co-Pp	comp22972_c0_seq1	AT2G28315	Udp-xylose transporter 1	-3.7	0.0017735
SF Co-Pp	comp37785_c0_seq1	AT1G12240	Vacuolar invertase 2	-4.7	1.78079e-05
SF Co-Pp	comp40143_c0_seq1	AT1G12240	Vacuolar invertase 2	-2.7	0.00294891
SF Co-Pp	comp43595_c1_seq2	AT1G08190	Vacuolar protein sorting 41	-8	0.00817175
SF Co-Pp	comp20073_c0_seq1	AT1G75500	Walls are thin 1	-2.4	0.00164956
SF Co-Pp	comp37227_c0_seq1	AT5G57800	Wax 2	-2.6	0.00513427
SF Co-Pp	comp40667_c0_seq1	AT5G48720	X-ray induced 1	-2.8	0.00888737
SF Co-Pp	comp42357_c0_seq2	AT1G20850	Xylem cysteine peptidase 2	-5.6	0.000112022
SF Co-Pp	comp42357_c1_seq2	AT1G20850	Xylem cysteine peptidase 2	-4.3	0.00732707
SF Co-Pp	comp42357_c1_seq4	AT1G20850	Xylem cysteine peptidase 2	-4.1	0.00113985
SF Co-Pp	comp35414_c0_seq1	AT2G36870	Xyloglucan endotransglycosylase/hydrolase 32	-3.7	1.33668e-05
SF Co-Pp	comp38564_c2_seq1	AT2G29660	Zinc finger (C2H2 type) family protein	-2.9	0.00451982
SF Co-Pp	comp41764_c0_seq1	AT5G49665	Zinc finger (C3HC4-type RING finger) family protein	-3.1	0.00294711
SF Co-Pp	comp43286_c0_seq11	AT1G22440	Zinc-binding alcohol dehydrogenase family protein	-8.3	0.00529137
SF Co-Pp	comp35655_c2_seq1	AT1G01120	3-Ketoacyl-COA synthase 1	2.8	0.00122115
SF Co-Pp	comp43987_c0_seq1	AT1G04220	3-Ketoacyl-COA synthase 2	1.8	0.00148033
SF Co-Pp	comp42676_c0_seq4	AT4G25650	ACD1-like	4.2	0.00445191
RF Co-PpPc	comp35103_c1_seq2	AT5G59890	Actin depolymerizing factor 4	7.5	5.90876e-18
RF Co-PpPc	comp28211_c0_seq1	AT5G19140	AILP1	1.7	0.00144486
RF Co-PpPc	comp41747_c0_seq4	AT3G24503	Aldehyde dehydrogenase 2C4	6.6	0.00941377
RF Co-PpPc	comp36722_c0_seq1	AT5G65020	Annnexin 2	3.7	0.00364477
RF Co-PpPc	comp38204_c0_seq3	AT3G51300	A. thaliana RHO-related protein from plants 1	4.7	0.00401915
RF Co-PpPc	comp40500_c3_seq1	AT5G43850	ARD4	6	8.32704e-05
RF Co-PpPc	comp30847_c0_seq1	AT4G15830	ARM repeat superfamily protein	4.7	0.00456203
RF Co-PpPc	comp43430_c0_seq3	AT1G18250	ATLP-1	9	5.06791e-09
RF Co-PpPc	comp41837_c0_seq1	AT2G37420	ATP binding microtubule motor family protein	3.2	0.00632613
RF Co-PpPc	comp30838_c0_seq1	AT2G38120	Auxin resistance 1	1.7	0.0020432
RF Co-PpPc	comp38487_c0_seq1	AT1G72210	basic helix-loop-helix (bHLH) DNA-binding superfamily protein	4.5	0.000798797
RF Co-PpPc	comp39312_c0_seq1	AT2G44480	Beta glucosidase 17	4.6	0.00231815
RF Co-PpPc	comp43571_c0_seq34	AT2G44480	Beta glucosidase 17	8.5	0.00401915
RF Co-PpPc	comp43571_c0_seq2	AT2G44480	Beta glucosidase 17	9.7	9.42069e-06
RF Co-PpPc	comp31731_c0_seq1	AT2G44480	Beta glucosidase 17	5.4	0.002045
RF Co-PpPc	comp38597_c0_seq2	AT2G20750	Beta-expansin pollen allergen protein	8.9	1.06943e-06
RF Co-PpPc	comp38597_c0_seq1	AT2G20750	Beta-expansin pollen allergen protein	7.4	2.34514e-05
RF Co-PpPc	comp42471_c1_seq4	AT4G36360	Beta-galactosidase 3	4.2	0.000520284
RF Co-PpPc	comp38546_c0_seq1	AT1G45130	Beta-galactosidase 5	2.6	0.00266591
RF Co-PpPc	comp29167_c0_seq1	AT3G53980	Bifunctional inhibitor/lipid-transfer protein/seed storage 2S albumin superfamily protein	2.4	0.000593281
RF Co-PpPc	comp30075_c0_seq1	AT5G05960	Bifunctional inhibitor/lipid-transfer protein/seed storage 2S albumin superfamily protein	2	0.00443023
RF Co-PpPc	comp30429_c0_seq1	AT2G37870	Bifunctional inhibitor/lipid-transfer protein/seed storage 2S albumin superfamily protein	2.4	0.00377212
RF Co-PpPc	comp35354_c0_seq1	AT5G48490	Bifunctional inhibitor/lipid-transfer protein/seed storage 2S albumin superfamily protein	3.2	0.00319553
RF Co-PpPc	comp39559_c0_seq1	AT2G33560	BUBR1	4.2	0.00610972
RF Co-PpPc	comp42080_c1_seq3	AT1G67980	Caffeoyl-COA 3-O-methyltransferase	9.1	0.0013433
RF Co-PpPc	comp40512_c0_seq2	AT4G26470	Calcium-binding EF-hand family protein	7.4	0.000433304
RF Co-PpPc	comp36907_c0_seq1	AT1G70710	Cellulase 1	5.4	0.000111121
RF Co-PpPc	comp38615_c0_seq4	AT5G03760	Cellulose synthaselike A9	2.7	3.84078e-05
RF Co-PpPc	comp38615_c0_seq2	AT5G22740	Cellulose synthaselike A2	1.6	0.00180909
RF Co-PpPc	comp38297_c0_seq7	AT1G29930	Chlorophyll A/Bbinding protein 1	1.6	0.000557577
RF Co-PpPc	comp35922_c0_seq1	AT1G02730	CSLD5 cellulase synthase like protein	4.2	0.000641719
RF Co-PpPc	comp32697_c1_seq1	AT1G30820	CTP synthase family protein	2.5	1.02492e-05
RF Co-PpPc	comp36207_c0_seq3	AT4G39830	Cupredoxin superfamily protein	4.6	0.0084881
RF Co-PpPc	comp42826_c0_seq11	AT5G53130	Cyclic nucleotide gated channel 1	6.8	0.00316895
RF Co-PpPc	comp41558_c0_seq1	AT1G80370	Cyclin	5.4	0.00127335
RF Co-PpPc	comp38518_c0_seq1	AT2G45970	Cytochrome P450 family 86	4	0.000103039
RF Co-PpPc	comp22654_c0_seq1	AT5G36130	Cytochrome P450 superfamily protein	6.1	7.88659e-05
RF Co-PpPc	comp19970_c0_seq1	AT5G04660	Cytochrome P450 family 77	2.6	0.00123408
RF Co-PpPc	comp37328_c0_seq1	AT3G16240	Deltatonoplast integral protein	2.4	0.000110591
RF Co-PpPc	comp34238_c0_seq1	AT3G12710	DNA glycosylase superfamily protein	5.2	9.96201e-05
RF Co-PcPp	comp29078_c0_seq1	AT2G25060	early nodulin-like protein 14	4.9	1.98873e-05
RF Co-PpPc	comp39731_c0_seq4	AT2G25060	Early nodulin-like protein 14	5.8	0.000592549
RF Co-PpPc	comp29975_c0_seq1	AT3G01070	early nodulin-like protein 16	3.9	6.58167e-05
RF Co-PpPc	comp38069_c1_seq1	AT1G30360	Early-responsive to dehydration 4	1.2	0.00120722
RF Co-PpPc	comp38069_c1_seq3	AT1G30360	Early-responsive to dehydration 4 (ERD4)	1.3	0.00770567
RF Co-PpPc	comp39809_c0_seq1	AT3G07060	embryo defective 1974	7.4	0.000583217
RF Co-PpPc	comp36905_c1_seq1	AT5G66460	Endo-beta-mannase 7	1.6	0.00127448
RF Co-PpPc	comp39154_c0_seq1	AT1G05160	ENT-Kaurenoic acid oxydase 1	6.1	0.00809756
RF Co-PpPc	comp28321_c0_seq1	AT5G07030	Eukaryotic aspartyl protease family protein	3.5	0.00166735
RF Co-PpPc	comp37245_c0_seq1	AT3G52500	Eukaryotic aspartyl protease family protein	8.5	0.000905976
RF Co-PpPc	comp29927_c0_seq1	AT1G09750	Eukaryotic aspartyl protease family protein;	5.6	6.9531e-06
RF Co-PpPc	comp43870_c0_seq1	AT1G69530	Expansin1	3.5	0.000459743
RF Co-PpPc	comp26430_c0_seq1	AT3G29030	Expansin A5	6.4	0.00171141
RF Co-PpPc	comp32906_c0_seq1	AT2G28950	Expansin A6	2.6	0.00595346
RF Co-PpPc	comp34518_c1_seq2	AT2G40610	Expansin A8	4.8	0.0076588
RF Co-PpPc	comp38667_c0_seq1	AT5G63530	Farnesylated protein 3	3.3	0.00538424
RF Co-PpPc	comp22814_c0_seq1	AT5G60490	Fasciclin-like arabinogalactan protein 12	4.1	0.00215793
RF Co-PpPc	comp38483_c0_seq1	AT5G55730	Fasciclin-like arabinogalactan-protein 1	2.6	8.32704e-05
RF Co-PpPc	comp19854_c0_seq1	AT2G04780	Fasciclin-like arabinogalactan-protein 7	2.7	0.00390954
RF Co-PpPc	comp31552_c0_seq1	AT5G05580	Fatty acid desaturase 8	3.1	0.00175223
RF Co-PpPc	comp33871_c0_seq1	AT2G37700	Fatty acid hydroxylase superfamil	6.5	0.00074803
RF Co-PpPc	comp40189_c1_seq3	AT5G22420	Fatty acid reductase 7	7.1	9.42069e-06
RF Co-PpPc	comp43552_c0_seq12	AT5G49730	Ferric reduction oxidase 6	5.1	0.00400397
RF Co-PpPc	comp38247_c0_seq1	AT5G13840	Fizzy-related 3	8.4	1.36476e-05
RF Co-PpPc	comp29599_c0_seq1	AT1G74670	GA-stimulated A6	5	7.58553e-05
RF Co-PpPc	comp28609_c0_seq1	AT3G48460	GDSL-motif esterase/acyltransferase/lipase	2.3	5.03973e-05
RF Co-PpPc	comp28661_c0_seq1	AT3G16370	GDSL-motif esterase/acyltransferase/lipase	2.2	7.96953e-05
RF Co-PpPc	comp30487_c0_seq1	AT2G04570	GDSL-motif esterase/acyltransferase/lipase	2.4	0.000439221
RF Co-PpPc	comp30487_c1_seq2	AT2G04570	GDSL-motif esterase/acyltransferase/lipase	2.7	0.00855337
RF Co-PpPc	comp32112_c0_seq4	AT5G33370	GDSL-motif esterase/acyltransferase/lipase	7.5	4.81831e-05
RF Co-PpPc	comp34054_c0_seq1	AT1G75900	GDSL-motif esterase/acyltransferase/lipase	9.2	4.03843e-05
RF Co-PpPc	comp35351_c0_seq1	AT4G28780	GDSL-motif esterase/acyltransferase/lipase	7.7	0.00941377
RF Co-PpPc	comp40881_c0_seq1	AT1G29670	GDSL-motif esterase/acyltransferase/lipase	5	1.20269e-06
RF Co-PcPp	comp33248_c0_seq1	AT5G45950	GDSL-motif esterase/acyltransferase/lipase precursor	5	0.00014708
RF Co-PpPc	comp38626_c0_seq4	AT5G20630	Germin-like protein 3	1.9	0.00302033
RF Co-PpPc	comp31527_c0_seq1	AT5G59845	Gibberellin-regulated family protein	4.2	0.00747876
RF Co-PpPc	comp43146_c1_seq2	AT3G07160	Glucan synthase-like 10	10.3	0.000305246
RF Co-PpPc	comp34265_c0_seq1	AT1G12570	Glucose-methanol-choline (GMC) oxidoreductase family protein	3.5	0.000921396
RF Co-PpPc	comp41246_c0_seq6	AT1G67490	Glucosidase 1	8.1	0.00940132
RF Co-PpPc	comp30027_c0_seq1	AT5G17330	Glutamate decarboxylase 1	1.8	0.00427
RF Co-PpPc	comp36267_c0_seq1	AT1G01610	GlyceroL-3-phosphate SN-2-acyltransferase 4	4.1	0.000975301
RF Co-PpPc	comp35144_c0_seq3	AT4G02290	Glycosyl hydrolase 9B13	4.8	1.64529e-05
RF Co-PpPc	comp41825_c0_seq1	AT4G39010	Glycosyl hydrolase 9B18	3.6	0.00284391
RF Co-PpPc	comp22087_c0_seq1	AT1G19940	Glycosyl hydrolase 9B5	2.2	0.00139016
RF Co-PpPc	comp37579_c1_seq1	AT2G32990	Glycosyl hydrolase 9B8	3.6	0.00148812
RF Co-PpPc	comp37412_c0_seq1	AT4G25150	HAD superfamily, subfamily IIIB acid phosphatase	8.9	0.000710109
RF Co-PpPc	comp41416_c0_seq1	AT4G25150	HAD superfamily, subfamily IIIB acid phosphatase	6.5	1.64529e-05
RF Co-PpPc	comp23030_c1_seq1	AT3G21510	Histidine-containing phosphotransmitter 1	2.2	0.00526985
RF Co-PpPc	comp35432_c0_seq2	AT3G54560	Histone H2A 11	5.3	1.16788e-05
RF Co-PpPc	comp35165_c0_seq1	AT5G02560	Histone H2A 12	2.5	0.00443645
RF Co-PpPc	comp39246_c0_seq8	AT1G54690	Histone H2A 3	3.4	0.000975301
RF Co-PpPc	comp38807_c1_seq9	AT1G07660	Histone H4	2.7	0.00705259
RF Co-PpPc	comp39171_c1_seq1	AT4G23800	HMG box protein	3.7	0.00756688
RF Co-PpPc	comp44182_c0_seq1	AT1G69700	HVA22 homologue C	3.1	0.00938957
RF Co-PpPc	comp29525_c0_seq1	AT2G20515	Hypothetical protein Poptdraft_761338	7.6	0.00580033
RF Co-PpPc	comp35210_c0_seq1	AT3G51740	Inflorescence meristem receptor-like kinase 2 LRR domain	4.9	0.00168818
RF Co-PpPc	comp42004_c0_seq1	AT3G15550	IQ-domain 18	4.9	0.000685668
RF Co-PpPc	comp33885_c0_seq2	AT1G27600	Irregular xylem 9-LIK	7.7	0.00132613
RF Co-PpPc	comp39222_c0_seq3	AT2G40540	K+ potassium transporter	2.3	0.0060422
RF Co-PpPc	comp42763_c0_seq1	AT3G44730	Kinesin-like protein 1 (KP1	3.3	0.00200301
RF Co-PpPc	comp39615_c0_seq1	AT5G09360	Laccase 14	1.6	6.58167e-05
RF Co-PpPc	comp43452_c1_seq1	AT5G09360	Laccase 14	6.9	6.77146e-06
RF Co-PpPc	comp20570_c0_seq1	AT5G48100	Laccase-like 15	3.4	0.00427
RF Co-PpPc	comp39615_c1_seq2	AT5G48100	Laccase-like 15	1.4	0.000415309
RF Co-PpPc	comp39773_c5_seq2	AT5G48100	Laccase-like 15	3.2	0.00538424
RF Co-PcPp	comp43489_c1_seq2	AT5G56040	Leucine-rich receptor-like protein kinase family protein	3.7	0.00156586
RF Co-PpPc	comp41428_c0_seq1	AT3G20820	Leucine-rich repeat (LRR) family protein	4.7	2.89802e-05
RF Co-PpPc	comp37347_c0_seq1	AT5G23400	Leucine-rich repeat (LRR) family protein	3.2	0.00156586
RF Co-PpPc	comp41428_c0_seq2	AT3G20820	Leucine-rich repeat (LRR) family protein	4.1	0.000192974
RF Co-PpPc	comp35425_c0_seq1	AT2G36570	Leucine-rich repeat protein kinase family protein	3.3	0.000489233
RF Co-PpPc	comp39753_c0_seq1	AT1G68400	Leucine-rich repeat transmembrane protein kinase family protein	4.4	0.00378559
RF Co-PpPc	comp22687_c0_seq1	AT3G04290	LI-tolerant lipase 1	7.5	3.03488e-07
RF Co-PpPc	comp39617_c0_seq1	AT2G47240	Long-chain acyl-COA synthatase 1	1.7	0.00131752
RF Co-PpPc	comp36821_c0_seq1	AT1G49430	Long-chain acyl-COA synthatase 2	3.5	0.00919422
RF Co-PpPc	comp30797_c0_seq1	AT4G38380	MATE efflux family protein	3.2	1.49238e-05
RF Co-PpPc	comp35261_c0_seq1	AT5G67270	Microtubule end binding protein 1	4	0.00602066
RF Co-PpPc	comp22732_c0_seq1	AT1G70830	MLP-like protein 28 (MLP28)	6.6	0.00326111
RF Co-PpPc	comp22566_c0_seq1	AT1G24020	MLP-like protein 423	3.2	2.3516e-05
RF Co-PpPc	comp38556_c0_seq1	AT2G03720	Morphogenesis of root hair 6	5.6	0.00226021
RF Co-PpPc	comp41619_c1_seq2	AT2G31900	Myosin 5	4.5	0.00669468
RF Co-PpPc	comp23508_c0_seq1	AT3G56480	Myosin heavy chain-related protein	2.4	0.000583217
RF Co-PpPc	comp42645_c0_seq3	AT3G26760	NAD(P)-binding Rossmann-fold superfamily protein	1.7	0.00128668
RF Co-PpPc	comp38644_c2_seq5	AT1G70280	NHL domain-containing protein	3.5	0.00181931
RF Co-PpPc	comp39315_c0_seq1	AT5G07050	Nodulin MtN21-like transporter family protein.	1.6	0.00378559
RF Co-PpPc	comp28162_c0_seq1	AT2G05790	O-Glycosyl hydrolases family 17 protein	4.4	3.56111e-05
RF Co-PpPc	comp42048_c0_seq2	AT1G73650	oxidoreductase	8	0.00941377
RF Co-PpPc	comp42239_c0_seq1	AT4G21580	Oxidoreductase, zinc-binding dehydrogenase family protein	9.2	0.00122115
RF Co-PpPc	comp23149_c0_seq1	AT3G63200	Patatin-like protein 9	8.3	0.00128668
RF Co-PpPc	comp53520_c0_seq1	AT1G20030	Pathogenesis-related thaumatin superfamily protein	9	0.00156586
RF Co-PpPc	comp19882_c0_seq1	AT2G28790	Pathogenesis-related thaumatin superfamily protein	2	0.00568355
RF Co-PpPc	comp37808_c0_seq1	AT4G38660	Pathogenesis-related thaumatin superfamily protein	3	0.000496366
RF Co-PpPc	comp33114_c0_seq1	AT1G67750	Pectate lyase family protein	5.1	0.000319185
RF Co-PpPc	comp38804_c2_seq1	AT1G67750	Pectate lyase family protein	2.9	0.00620654
RF Co-PpPc	comp34257_c0_seq1	AT3G07010	Pectin lyase-like superfamily protein	4	0.000256893
RF Co-PpPc	comp36517_c0_seq1	AT3G53190	Pectin lyase-like superfamily protein	4.4	0.00189671
RF Co-PpPc	comp22014_c0_seq1	AT1G48100	Pectin lyase-like superfamily protein	2	0.0076588
RF Co-PpPc	comp30713_c0_seq1	AT4G23500	Pectin lyase-like superfamily protein	1.9	3.32944e-06
RF Co-PpPc	comp37295_c1_seq23	AT1G10640	Pectin lyase-like superfamily protein	8.7	0.00295907
RF Co-PcPp	comp37295_c1_seq24	AT1G10640	Pectin lyase-like superfamily protein	8.2	0.00940132
RF Co-PpPc	comp37295_c1_seq3	AT1G10640	Pectin lyase-like superfamily protein	6.5	0.00708392
RF Co-PpPc	comp38500_c0_seq1	AT3G61490	Pectin lyase-like superfamily protein	4.7	1.19904e-05
RF Co-PpPc	comp27185_c0_seq1	AT5G47500	Pectin methylesterase 5	8	0.000798461
RF Co-PpPc	comp33962_c0_seq1	AT5G23940	Permeable leaves 3	3.3	2.75477e-05
RF Co-PpPc	comp38544_c0_seq1	AT5G05340	Peroxidase 52	5.7	6.67234e-05
RF Co-PpPc	comp38593_c1_seq2	AT5G66390	Peroxidase 72	3.9	0.00410596
RF Co-PpPc	comp30520_c0_seq1	AT5G42180	Peroxidase superfamily protein	5	3.9137e-06
RF Co-PpPc	comp30270_c0_seq1	AT2G18980	Peroxidase superfamily protein	4.9	1.36923e-05
RF Co-PpPc	comp43025_c0_seq2	AT5G39580	Peroxidase superfamily protein	5.5	0.000424447
RF Co-PpPc	comp32106_c0_seq1	AT1G06030	PFKB-like carbohydrate kinase family protein	1.7	0.00401915
RF Co-PpPc	comp39701_c1_seq2	AT2G34710	PHB-1D	2	0.00519148
RF Co-PpPc	comp38144_c0_seq2	AT2G22480	Phosphofructokinase 5	7.3	0.00204875
RF Co-PpPc	comp23456_c0_seq1	AT4G28940	Phosphorylase superfamily protein	7.9	0.00464421
RF Co-PpPc	comp38297_c0_seq6	AT2G34420	Photosystem II lightharvesting complex gene B1B2	6.4	0.00922946
RF Co-PpPc	comp29609_c0_seq1	AT1G03010	Phototropic-responsive NPH3 family protein	3.9	0.00309085
RF Co-PpPc	comp39316_c0_seq1	AT4G02300	Plant invertase/pectin methylesterase inhibitor superfamily	4.2	0.000721145
RF Co-PpPc	comp38443_c0_seq3	AT5G62360	Plant invertase/pectin methylesterase inhibitor superfamily protein	7.8	0.0051378
RF Co-PpPc	comp20011_c0_seq1	AT2G02850	Plantacyanin	2.1	5.92296e-05
RF Co-PpPc	comp23375_c0_seq1	AT2G02850	Plantacyanin	4.4	0.00308952
RF Co-PpPc	comp39277_c0_seq1	AT1G01620	Plasma membrane intrinsic protein 1;3	2.6	9.66852e-05
RF Co-PpPc	comp37244_c0_seq1	AT4G00430	Plasma membrane intrinsic protein 1;4	2.1	0.000705251
RF Co-PpPc	comp28367_c0_seq1	AT2G16850	Plasma membrane intrinsic protein 2;8	1.2	0.00975719
RF Co-PpPc	comp30686_c1_seq1	AT1G18650	Plasmodesmata callose-binding protein 3	2.9	0.000255288
RF Co-PpPc	comp34041_c0_seq1	AT2G36200	P-loop containing nucleoside triphosphate hydrolases superfamily protein	3.8	0.00628898
RF Co-PpPc	comp41365_c0_seq8	AT3G50620	P-loop containing nucleoside triphosphate hydrolases superfamily protein	7.8	5.7762e-05
RF Co-PpPc	comp41045_c0_seq1	AT3G45850	P-loop containing nucleoside triphosphate hydrolases superfamily protein	2.9	0.000641719
RF Co-PpPc	comp44045_c0_seq1	AT2G47500	P-loop nucleoside triphosphate hydrolases superfamily protein	2.4	0.000734218
RF Co-PpPc	comp43358_c4_seq1	AT1G60390	Polygalacturonase 1	4.4	0.00398248
RF Co-PpPc	comp43358_c0_seq1	AT1G70370	Polygalacturonase 2	3.8	0.00367125
RF Co-PpPc	comp34823_c0_seq1	AT3G01150	Polyprymidine tract-binding protein 1	10	7.75461e-18
RF Co-PpPc	comp37041_c0_seq1	AT3G08030	Protein	4.2	3.85888e-05
RF Co-PpPc	comp38245_c0_seq1	AT5G43700	Auxin inducible 2-11A protein	2.8	0.00725657
RF Co-PcPp	comp38105_c0_seq2	AT5G25590	Protein involved in N-terminal protein myristoylation	5.6	0.0017863
RF Co-PpPc	comp34295_c1_seq1	AT1G34470	Protein of unknown function (DUF803)	8.2	0.00751422
RF Co-PpPc	comp28391_c0_seq1	AT2G42840	Protodermal factor 1	6.5	4.1623e-05
RF Co-PpPc	comp43853_c0_seq1	AT4G21960	PRXR1	2.2	0.000219327
RF Co-PpPc	comp30494_c0_seq1	AT4G36570	RAD-like 3	1.7	0.00532394
RF Co-PpPc	comp42451_c1_seq1	AT5G67070	RALF-like 33	4.7	0.000108281
RF Co-PpPc	comp35181_c0_seq1	AT1G48480	Receptor-like protein kinase (RKL1)	2.4	0.00947511
RF Co-PpPc	comp38204_c0_seq2	AT4G28950	RHO-related protein from plants 9	5.6	0.00352401
RF Co-PpPc	comp42846_c1_seq3	AT4G35800	RNA polymerase II large subunit	1.6	0.00322732
RF Co-PpPc	comp42136_c0_seq2	AT4G18030	S-adenosyl-L-methionine-dependent methyltransferases superfamily protein	1.9	0.0084227
RF Co-PpPc	comp36481_c0_seq1	AT2G21200	SAUR-like auxin-responsive protein family	7.3	0.00809756
RF Co-PpPc	comp30505_c0_seq1	AT1G30690	Sec14p-like phosphatidylinositol transfer family protein	4.7	6.1871e-05
RF Co-PpPc	comp40896_c0_seq12	AT5G67170	SEC-C motif-containing protein / OTU-like cysteine protease family protein	7.7	0.00037803
RF Co-PpPc	comp40896_c0_seq15	AT5G67170	SEC-C motif-containing protein / OTU-like cysteine protease family protein	7	0.00352401
RF Co-PpPc	comp32719_c1_seq1	AT4G30610	Serine carboxypeptidase-like 24 precursor	6.4	0.00340234
RF Co-PpPc	comp36389_c0_seq1	AT3G12203	Serine carboxypeptidase-like 17	3.8	0.00377299
RF Co-PpPc	comp30266_c0_seq1	AT1G33540	Serine carboxypeptidase-like 18	4.1	0.000207827
RF Co-PpPc	comp31858_c0_seq1	AT1G73270	Serine carboxypeptidase-like 6	4	0.000947045
RF Co-PpPc	comp40802_c0_seq1	AT2G38620	Serine/threonine-protein kinase-like domain	4	0.00925465
RF Co-PpPc	comp28648_c0_seq1	AT4G12420	SKU5	3.5	0.000489233
RF Co-PpPc	comp39348_c0_seq1	AT4G22010	SKU5 similar 4	8.2	4.07868e-06
RF Co-PpPc	comp37416_c0_seq4	AT1G76160	SKU5 similar 5	2.1	0.0020432
RF Co-PpPc	comp36851_c0_seq3	AT5G19530	Spermine synthase	3.2	0.00584342
RF Co-PpPc	comp33795_c0_seq1	AT2G05920	Subtilase 1.8	3.6	0.000273849
RF Co-PpPc	comp39622_c0_seq2	AT3G51280	Tetratricopeptide repeat (TPR)-like superfamily protein	5.2	0.00419092
RF Co-PpPc	comp42566_c0_seq1	AT5G54380	THESEUS1	2.2	0.00302033
RF Co-PpPc	comp26311_c0_seq1	AT4G01470	Tonoplast intrinsic Pprotein 1;3	3.9	0.00346671
RF Co-PpPc	comp35183_c0_seq1	AT2G36830	Tonoplast intrinsic Pprotein 1;1	1.7	0.00468909
RF Co-PpPc	comp43823_c0_seq3	AT3G23890	Topoisomerase II	2.8	0.00244493
RF Co-PpPc	comp39867_c0_seq2	AT1G03280	Transcription factor TFIIE, alpha subunit	5.5	9.42069e-06
RF Co-PpPc	comp42806_c1_seq2	AT1G17260	Transparent testa 13	6.9	0.00362881
RF Co-PpPc	comp41892_c0_seq2	AT2G40320	Trichome birefringence-like 33	3.6	0.00546798
RF Co-PpPc	comp30627_c2_seq1	AT5G19780	Tubulin alpha-5	2.8	0.0042823
RF Co-PcPp	comp30627_c0_seq1	AT4G14960	Tubulin alpha-6	3	0.00780359
RF Co-PpPc	comp30627_c4_seq1	AT4G14960	Tubulin alpha-6	3	0.000445019
RF Co-PpPc	comp40811_c0_seq1	AT4G14960	Tubulin alpha-6	5.6	0.00139016
RF Co-PpPc	comp38166_c0_seq1	AT4G14960	Tubulin alpha-6	3.2	0.00448458
RF Co-PpPc	comp40811_c0_seq1	AT4G14960	Tubulin alpha-6	5.6	0.00139016
RF Co-PpPc	comp36418_c0_seq1	AT5G23860	Tubulin beta-8	2.5	0.000192974
RF Co-PpPc	comp22639_c1_seq1	AT3G20060	Ubiquitin conjugating enzyme 19	3.6	0.000392566
RF Co-PpPc	comp39669_c0_seq1	AT4G32460	Unknown protein	3.8	0.000230309
RF Co-PpPc	comp19845_c0_seq1	AT1G09310	unknown protein	1.4	0.00158797
RF Co-PpPc	comp33806_c0_seq1	AT5G44560	VPS2.2	4.4	0.00398248
RF Co-PpPc	comp29523_c0_seq4	AT2G19830	VPS32	6.3	0.00521505
RF Co-PpPc	comp37627_c0_seq2	AT1G75500	Walls are thin 1	8.3	0.00607953
RF Co-PpPc	comp20073_c0_seq1	AT1G75500	Walls are thin 1	2	5.67701e-05
RF Co-PpPc	comp35414_c0_seq1	AT2G36870	Xyloglucan endotransglucosylase-hydrolase 32	3	0.00103108
RF Co-PpPc	comp19836_c0_seq1	AT5G13870	Xyloglucan endotransglucosylase-hydrolase 5	3.3	0.000490609
RF Co-PpPc	comp42785_c0_seq16	AT1G12470	Zinc ion binding protein	9.5	2.50345e-09
RF Co-PpPc	comp42785_c0_seq3	AT1G12470	Zinc ion binding protein	8.1	4.94521e-05
RF Co-PpPc	comp36772_c1_seq1	AT1G03400	1-aminocyclopropane-1-carboxylate oxidase-like 4	-1.7	0.00162068
RF Co-PpPc	comp43311_c0_seq4	AT3G10150	purple acid phosphatase 16	-1.7	0.00812979
RF Co-PpPc	comp36772_c0_seq1	AT1G03400	1-aminocyclopropane-1-carboxylate oxidase-like 4	-1.5	0.00795838
RF Co-PpPc	comp37631_c0_seq1	AT1G51680	4-coumarate:COA ligase 1	-1.6	0.00433785
RF Co-PpPc	comp43766_c1_seq5	AT3G212502	ABC transporter	-9.4	1.25722e-05
RF Co-PpPc	comp42000_c0_seq1	AT1G36160	Acetyl-COA carboxylase 1	-1.4	0.000192239
RF Co-PpPc	comp38672_c0_seq3	AT4G28070	AFG1-like ATPase family protein	-7.9	0.00013087
RF Co-PpPc	comp38396_c0_seq1	AT2G13810	AGD2-like defene response protein 1	-5.5	0.00722925
RF Co-PpPc	comp38396_c0_seq3	AT2G13810	AGD2-like defene response protein 2	-6.4	0.00201432
RF Co-PpPc	comp42156_c0_seq1	AT2G28210	Alpha carbonic anhydrase 2	-3	0.00377536
RF Co-PpPc	comp40316_c0_seq1	AT3G51000	Alpha/beta-Hydrolases superfamily protein	-2	0.00259935
RF Co-PpPc	comp40668_c1_seq14	AT3G23600	Alpha/beta-Hydrolases superfamily protein	-2.3	0.000200985
RF Co-PpPc	comp40668_c1_seq15	AT3G23600	Alpha/beta-Hydrolases superfamily protein	-9.2	0.00305183
RF Co-PpPc	comp40668_c1_seq2	AT3G23600	Alpha/beta-Hydrolases superfamily protein	-1.7	0.00131752
RF Co-PpPc	comp40668_c1_seq7	AT3G23600	Alpha/beta-Hydrolases superfamily protein	-8.8	0.00346671
RF Co-PpPc	comp29416_c0_seq1	AT1G69830	Alpha-amylase-like 3	-1.2	0.000174162
RF Co-PcPp	comp42244_c0_seq5	AT3G12290	Amino acid dehydrogenase family protein	-9.1	1.64674e-08
RF Co-PpPc	comp28432_c0_seq1	AT1G66240	Anti-oxidant 1	-1	0.00607953
RF Co-PpPc	comp38729_c0_seq1	AT4G21990	APS reductase 3	-1.8	0.00705259
RF Co-PpPc	comp41240_c0_seq2	AT2G22250	Aspartate aminotransferase	-1.6	0.00734789
RF Co-PpPc	comp38288_c0_seq2	AT2G05630	ATG8D	-12.5	9.31132e-06
RF Co-PpPc	comp36409_c1_seq1	AT5G20410	B monogalactosyldiacylglycerol (MGDG) synthase	-1.5	0.000192239
RF Co-PpPc	comp42247_c0_seq1	AT5G42260	Beta glucosidase 12	-1.7	9.34725e-06
RF Co-PpPc	comp42247_c1_seq2	AT5G54570	Beta glucosidase 41	-1.5	2.93637e-05
RF Co-PpPc	comp42675_c0_seq2	AT4G16260	Beta-1,3-endoglucanase	-2.9	0.000302723
RF Co-PpPc	comp43506_c0_seq1	AT3G57240	Beta-1,3-glucanase 3	-1.7	2.665e-06
RF Co-PpPc	comp32238_c0_seq1	AT3G57240	Beta-1,3-glucanase 3	-2.5	3.56111e-05
RF Co-PpPc	comp43506_c0_seq5	AT3G57240	Beta-1,3-glucanase 3	-1.8	0.000405583
RF Co-PpPc	comp43506_c0_seq2	AT3G57240	Beta-1,3-glucanase 3	-2.1	0.00630954
RF Co-PpPc	comp28370_c0_seq1	AT4G17090	Beta-amylase 3	-1.6	0.00378559
RF Co-PpPc	comp31014_c0_seq1	AT5G54160	Caffeate O-methyltransferase 1	-4.2	2.53998e-05
RF Co-PpPc	comp32747_c0_seq5	AT5G54160	Caffeate O-methyltransferase 1	-3.6	0.00941377
RF Co-PpPc	comp32747_c0_seq6	AT5G54160	Caffeate O-methyltransferase 1	-4.4	0.000152509
RF Co-PpPc	comp41906_c0_seq2	AT4G33720	CAP (Cysteine-rich secretory proteins, Antigen 5, and Pathogenesis-related 1 protein) superfamily protein	-3	6.31095e-07
RF Co-PpPc	comp29199_c0_seq1	AT3G63520	Carotenoid cleavage dioxygenase 1	-2.2	0.000538393
RF Co-PpPc	comp37572_c0_seq3	AT4G38570	CDP-diacylglycerol--inositol 3-phosphatidyltransferase 2	-7.6	0.00061786
RF Co-PpPc	comp33862_c0_seq1	AT5G13930	Chalcone synthase	-1.6	0.000147716
RF Co-PpPc	comp33862_c1_seq1	AT5G13930	Chalcone synthase	-1.5	0.00302033
RF Co-PpPc	comp40096_c0_seq1	AT3G54420	Chitinase class IV,	-4.1	6.10648e-05
RF Co-PpPc	comp41924_c1_seq1	AT1G22410	Class-II DAHP synthetase family protein	-1.3	0.00122115
RF Co-PpPc	comp43309_c0_seq2	AT5G06740	Concanavalin A-like lectin protein kinase family protein	-3.3	0.00364477
RF Co-PpPc	comp42479_c0_seq1	AT1G31690	Copper amine oxidase family protein	-3.6	0.00259935
RF Co-PpPc	comp30950_c0_seq1	AT2G26975	Copper transporter 6	-3.1	0.00304205
RF Co-PpPc	comp43164_c0_seq8	AT4G23180	Cysteine-rich RLK 10	-9.8	4.25704e-14
RF Co-PpPc	comp43160_c0_seq6	AT1G33730	Cytochrome p450 CYP76C	-1.5	0.00659449
RF Co-PpPc	comp29785_c0_seq1	AT3G26300	Cytochrome P450, family 71	-1	0.00198237
RF Co-PpPc	comp21895_c0_seq1	AT3G06350	Dehydroquinate-shikimate dehydrogenase enzyme	-1.7	0.000247462
RF Co-PpPc	comp21895_c1_seq1	AT3G06350	Dehydroquinate-shikimate dehydrogenase enzyme	-2.1	0.00295907
RF Co-PcPp	comp44103_c0_seq1	AT1G64160	Dirigen protein 5	-2.1	0.000219821
RF Co-PpPc	comp20654_c0_seq1	AT5G24530	Downy mildew resistant 6	-1.2	0.00809756
RF Co-PpPc	comp37908_c0_seq7	AT3G15750	Essential protein Yae1, N-terminal	-6.6	0.0081185
RF Co-PpPc	comp41785_c0_seq1	AT5G49555	FAD/NAD(P)-binding oxidoreductase family protein	-5.6	0.000754607
RF Co-PpPc	comp35200_c1_seq16	AT4G24740	FUS3-Complementing gene 2	-9.7	0.00226021
RF Co-PpPc	comp31507_c0_seq1	AT5G15140	Galactose mutarotase-like superfamily protein	-1.6	0.0084227
RF Co-PpPc	comp42800_c0_seq1	AT1G53940	GDSL-motif lipase 2	-4.1	0.00226021
RF Co-PpPc	comp40185_c0_seq1	AT1G16300	Glyceraldehyde-3-phosphate dehydrogenase of plastid 2	-1.2	0.00352673
RF Co-PpPc	comp43644_c0_seq3	AT2G40710	Haemolysin-III related integral membrane protein	-1.1	0.00580033
RF Co-PpPc	comp42908_c0_seq14	AT3G13860	Heat shock protein 60-3A	-5.4	1.19904e-05
RF Co-PpPc	comp19823_c0_seq1	AT4G01070	Hydroquinone glucosyltransferase	-1.2	0.00689858
RF Co-PpPc	comp41872_c0_seq1	AT4G01070	Hydroquinone glucosyltransferase-like	-1.7	2.86773e-05
RF Co-PpPc	comp42939_c0_seq1	AT5G03260	Laccase 11	-2.8	0.000583217
RF Co-PpPc	comp43363_c0_seq6	AT3G47570	Leucine-rich repeat protein kinase family protein	-1.9	0.00733286
RF Co-PpPc	comp43279_c0_seq4	AT5G63930	Leucine-rich repeat protein kinase family protein	-2.1	0.000935904
RF Co-PpPc	comp42991_c0_seq3	AT1G55020	Lipoxygenase	-1.2	0.00384863
RF Co-PpPc	comp43592_c5_seq33	AT3G14840	LYSM RLK1-interacting kinase 1 (LRR-RLK protein)	-7.9	2.95099e-05
RF Co-PpPc	comp28471_c0_seq1	AT2G38060	Major facilitator superfamily domain	-1.3	0.00377212
RF Co-PpPc	comp33243_c0_seq1	AT5G46040	Major facilitator superfamily protein	-2	0.000576601
RF Co-PpPc	comp44141_c0_seq1	AT3G47520	Malate dehydrogenase	-1.5	0.000720705
RF Co-PpPc	comp36083_c0_seq2	AT4G13940	Maternal effect embryo arrest 58	-2.7	2.39118e-06
RF Co-PpPc	comp33808_c1_seq1	AT2G36880	Methionine adenosyltransferase 3	-1.5	0.00500229
RF Co-PpPc	comp43131_c1_seq1	AT2G47800	Multidrug resistance-associated protein 4	-1.3	0.000947045
RF Co-PpPc	comp41822_c0_seq3	AT3G29260	NAD(P)-binding Rossmann-fold superfamily protein	-1.3	0.00586092
RF Co-PpPc	comp43296_c1_seq1	AT3G46730	NB-ARC domain-containing disease resistance protein	-1.6	0.00521505
RF Co-PpPc	comp38609_c0_seq1	AT4G24340	Nucleoside phosphorylase	-1.4	0.0040349
RF Co-PpPc	comp37162_c0_seq1	AT4G24120	Oligopeptide transporter OPT superfamily	-1.1	0.00171413
RF Co-PpPc	comp36076_c0_seq1	AT1G75040	Pathogenesis-related gene 5	-3.7	3.70278e-06
RF Co-PpPc	comp27895_c0_seq1	AT1G19320	Pathogenesis-related thaumatin superfamily protein	-3.1	3.83686e-07
RF Co-PpPc	comp22524_c0_seq1	AT5G05340	Peroxidase 52	-1.7	0.000921396
RF Co-PpPc	comp37423_c0_seq1	AT5G05340	Peroxidase 52	-1	0.00448458
RF Co-PpPc	comp40560_c1_seq1	AT1G02530	P-glycoprotein 12	-2	2.78583e-05
RF Co-PpPc	comp40560_c8_seq1	AT3G62150	P-glycoprotein 21	-2.2	0.00305183
RF Co-PcPp	comp42363_c1_seq2	AT2G37040	Phenylalamine ammonia lyase 1	-1.5	0.00177966
RF Co-PpPc	comp42363_c1_seq4	AT3G53260	Phenylalamine ammonia lyase 2	-1.7	0.00433785
RF Co-PpPc	comp29516_c0_seq1	AT4G39230	Phenylcoumaran benzylic ether reductase	-2.3	0.00590937
RF Co-PpPc	comp40240_c0_seq3	AT3G42628	Phosphoenolpyruvate carboxylase-related / PEP carboxylase-related	-1	0.00747876
RF Co-PpPc	comp23339_c0_seq1	AT4G34200	Phosphoglycerate dehydrogenase 1	-2.1	0.000302723
RF Co-PpPc	comp34602_c1_seq1	AT1G79550	Phosphoglycerate kinase	-1.3	0.00792513
RF Co-PpPc	comp38856_c0_seq1	AT1G22170	Phosphoglycerate mutase family protein	-2.3	1.19904e-05
RF Co-PpPc	comp38856_c0_seq2	AT1G22170	Phosphoglycerate mutase family protein	-2.3	0.00533817
RF Co-PpPc	comp40844_c0_seq1	AT3G60450	Phosphoglycerate mutase family protein	-2.2	0.00500229
RF Co-PpPc	comp43183_c0_seq2	AT4G35630	Phosphoserine aminotransferase 1	-1.5	0.00117237
RF Co-PpPc	comp42014_c0_seq1	AT1G04090	Plant protein of unknown function (DUF946)	-1.1	0.00533817
RF Co-PpPc	comp24553_c0_seq1	AT4G35100	Plasma membrane intrinsic protein 2;7	-1.3	0.00590937
RF Co-PpPc	comp34823_c0_seq3	AT3G01150	Polyprymidine tract-binding protein 1	-8.8	0.00233526
RF Co-PpPc	comp34823_c0_seq9	AT3G01150	Polyprymidine tract-binding protein	-8.1	9.35995e-05
RF Co-PpPc	comp43788_c1_seq2	AT1G35710	Protein kinase family protein with leucine-rich repeat domain	-1	0.00595346
RF Co-PpPc	comp33584_c0_seq1	AT4G36350	Purple acid phosphatase 25	-3.3	0.000364297
RF Co-PpPc	comp21441_c0_seq1	AT1G52940	Purple acid phosphatase 5	-3.7	0.000238632
RF Co-PpPc	comp29817_c0_seq1	AT1G56360	Purple acid phosphatase 6	-3.4	0.00377212
RF Co-PpPc	comp42740_c0_seq3	AT2G01880	Purple acid phosphatase 7	-1.4	0.0055169
RF Co-PpPc	comp39571_c1_seq1	AT3G52990	Pyruvate kinase family protein	-1	0.00951612
RF Co-PpPc	comp40920_c0_seq1	AT2G02990	Ribonuclease 1	-2	0.000795825
RF Co-PpPc	comp41351_c1_seq13	AT5G22000	Ring-type E3 ubiquitin ligase	-8.2	0.00747876
RF Co-PpPc	comp31631_c1_seq1	AT1G02500	S-adenosylmethionine synthetase	-1	0.00500229
RF Co-PpPc	comp42262_c0_seq1	AT3G06510	Sensitive to freezing 2	-6.6	0.00951905
RF Co-PpPc	comp31754_c0_seq3	AT2G45130	SPX domain gene 3	-1.7	0.00590937
RF Co-PpPc	comp40714_c1_seq1	AT1G10760	Starch excess 1	-1.3	0.00808447
RF Co-PpPc	comp43391_c0_seq3	AT3G14350	Strubbelig-receptor family 7	-7.6	0.000190963
RF Co-PpPc	comp39412_c0_seq2	AT1G09020	Sucrose nonfermenting 4-like	-7.5	0.000773953
RF Co-PpPc	comp40686_c1_seq3	AT5G23960	Terpene synthase 21	-3.8	0.000358747
RF Co-PpPc	comp40686_c1_seq1	AT5G23960	Terpene synthase 21	-3.9	0.000133825
RF Co-PpPc	comp40075_c0_seq2	AT3G16830	Topless-related 2	-6.4	0.00927995
RF Co-PpPc	comp42806_c1_seq13	AT1G17260	Transparent testa 13	-6.8	0.00468909
RF Co-PpPc	comp37882_c0_seq2	AT3G21760	UDP glycosyltransferase	-8.4	0.00486993
RF Co-PpPc	comp42239_c0_seq4	AT4G21580	Zinc-binding dehydrogenase family protein	-8.6	4.86679e-07
RF Co-PpPc	comp40754_c0_seq1	AT2G48020	Zinc-induced facilitator 2	-1.7	0.00132246
RF Co-PpPc	comp40754_c2_seq3	AT2G48020	Zinc-induced facilitator 2	-1.5	0.00168818
RF Co-PpPc	comp39526_c0_seq1	AT2G42450	Alpha/beta-Hydrolases superfamily protein	8.4	0.00123928
RF Co-PpPc	comp43443_c3_seq2	AT3G21180	Autoinhibited Ca(2+)-ATPase 9	8.7	0.00110904
RF Co-PpPc	comp32587_c0_seq6	AT1G08490	Chloroplastic NifS-like protein	8.2	0.00433947
SF Co-PpPc	comp43757_c1_seq22	AT5G53130	Cyclic nucleotide-gated channel 1	9.4	1.94826e-06
SF Co-PpPc	comp37458_c0_seq4	AT1G48360	FAN1	9.2	9.15877e-06
SF Co-PpPc	comp33871_c0_seq1	AT2G37700	Fatty acid hydroxylase superamily	2	0.00696652
SF Co-PpPc	comp38363_c0_seq1	AT5G20630	Germin 3	3.1	0.00163412
SF Co-PpPc	comp34284_c0_seq3	AT2G39630	Glycosyl transferase, family 2	9.9	3.64873e-09
SF Co-PpPc	comp39930_c0_seq7	AT5G62720	Integral membrane HPP family protein	8	0.00799135
SF Co-PpPc	comp39930_c0_seq9	AT3G47980	Integral membrane HPP family protein	9.5	7.08948e-07
SF Co-PpPc	comp39324_c1_seq1	AT5G48100	Laccase-like 15	7.8	0.00881014
SF Co-PpPc	comp43482_c0_seq3	AT5G51410	LUC7 N_terminus domain-containing protein	8.8	0.000570096
SF Co-PpPc	comp39814_c1_seq11	AT3G51620	PAP/OAS1 substrate-binding domain superfamily	9.2	3.391e-06
SF Co-PpPc	comp42274_c1_seq4	AT1G10390	Peptidase S59	8.4	0.000651367
SF Co-PpPc	comp22818_c0_seq2	ATCG00905	Ribosomal protein S12	8.3	0.0017432
SF Co-PpPc	comp43735_c0_seq1	ATCG00180	RNA polymerase	8.8	0.000189046
SF Co-PpPc	comp42889_c0_seq3	AT4G10520	Subtilase family protein	6.8	0.00407578
SF Co-PpPc	comp37960_c0_seq1	AT3G07880	Supercentipede1 (SCN1)	7.9	0.00752641
SF Co-PpPc	comp39822_c0_seq3	AT5G58620	Zinc finger (CCCH-type) family protein	7.9	0.00696652
SF Co-PpPc	comp43766_c1_seq3	AT3G21250	ABC transporter	-9.7	0.00612968
SF Co-PpPc	comp36880_c0_seq1	AT3G47340	Asparagine synthetase	-2.9	3.64873e-09
SF Co-PpPc	comp42886_c0_seq3	AT3G26560	ATP-dependent RNA helicase	-7.9	0.000743997
SF Co-PpPc	comp42247_c0_seq1	AT5G42260	Beta glucosidase 12	-3.6	0.00118444
SF Co-PpPc	comp41906_c0_seq2	AT4G33720	CAP (Cysteine-rich secretory proteins, Antigen 5, and Pathogenesis-related 1 protein) superfamily protein	-5.7	0.000189046
SF Co-PpPc	comp42727_c0_seq10	AT3G53580	Diaminopimelate epimerase family protein	-8	1.23923e-05
SF Co-PpPc	comp42282_c4_seq1	AT1G18580	Galacturonosyltranserase 11	-9.1	0.000868725
SF Co-PpPc	Comp35200_c1_seq22	AT4G24740	FUS3-complementing gene 2	-9.1	0.000651832
SF Co-PpPc	comp38021_c0_seq3	AT1G19580	Gama carbonic anhydrase 1	-7.7	0.00273809
SF Co-PpPc	comp41222_c1_seq8	AT1G75750	GA-responsive GAST1	-5	0.00887156
SF Co-PpPc	comp34284_c0_seq1	AT2G39630	Glycosyl transferase, family 2	-5.9	2.2618e-05
SF Co-PpPc	comp41932_c0_seq27	AT3G54010	Immunophilin-like protein	-9.2	7.08948e-07
SF Co-PpPc	comp23659_c0_seq1	AT4G26260	Inositol oxygenase	-3.8	0.00136402
SF Co-PcPp	comp39324_c1_seq2	AT5G48100	Laccase-like polyphenol oxidases	-2.2	0.000387859
SF Co-PpPc	comp43635_c0_seq1	AT5G18840	Major facilitator superfamily protein	-4.5	0.00696652
SF Co-PpPc	comp43278_c0_seq9	AT2G04450	NUDX6	-7.6	0.00409678
SF Co-PpPc	comp42941_c1_seq4	AT1G65730	Oligopeptide transporter OPT superfamily	-9.6	1.39157e-07
SF Co-PpPc	comp34846_c0_seq2	AT4G26590	Oligopeptide transporter OPT superfamily	-2.7	0.00745402
SF Co-PpPc	comp37520_c0_seq3	AT1G68740	PHO1;H1	-7.5	0.00799135
SF Co-PpPc	comp30321_c0_seq5	AT5G52200	Phosphoprotein phosphatase inhibitor	-9.1	8.63241e-07
SF Co-PpPc	comp34823_c0_seq1	AT3G01150	Polypyrimidine tract-binding protein 1	-8.5	0.000387859
SF Co-PcPp	comp40001_c0_seq3	AT5G01020	Protein kinase superfamily protein	-6.6	0.00752437
SF Co-PpPc	comp42008_c1_seq5	AT5G01850	Protein kinase superfamily protein	-3.8	0.000331033
SF Co-PpPc	comp38607_c0_seq8	AT1G04080	PRP39	-8.6	0.00521475
SF Co-PcPp	comp40368_c0_seq1	AT5G24470	Pseudo response regulator 5	-2.6	0.000868725
SF Co-PcPp	comp42470_c1_seq6	AT5G40390	Raffinose synthase 5	-8.5	0.000387859
SF Co-PcPp	comp42979_c0_seq2	AT2G28680	RmlC-like cupins superfamily protein	-7.8	0.00407578
SF Co-PcPp	comp43657_c1_seq3	AT2G01980	Salt overly sensitive 1	-7.8	0.0031533
SF Co-PcPp	comp43735_c0_seq14	AT5G43670	Sec23/Sec24 protein transport family protein	-8.7	1.11985e-05
SF Co-PcPp	comp40174_c0_seq2	AT3G61740	SET domain protein 14	-5	0.00121962
SF Co-PcPp	comp43391_c0_seq3	AT3G14350	Strubbelig-receptor family 7	-4.9	0.00847792
SF Co-PcPp	comp43737_c0_seq1	AT4G16730	Terpene synthase 02	-5.5	3.17852e-06
SF Co-PcPp	comp35408_c0_seq3	ATCG01130	Translocon at the inner envelope membrane of chloroplasts 214	-8.3	0.00018523
SF Co-PcPp	comp37333_c0_seq2	AT4G13730	Ypt/Rab-GAP domain of gyp1p superfamily protein	-6	3.17852e-06
SF Co-PcPp	comp41582_c0_seq53	AT1G26320	Zinc-binding dehydrogenase family protein	-7.7	0.00282636
SF Co-PcPp	comp43134_c0_seq2	AT5G51540	Zincin-like metalloproteases family protein	-8.4	0.000127613
